# Supplementary material for: (E)-Ethyl 2-benzoyl-4-(naphthalen-2-yl)-4-oxobut-2-enoate
Source: Acta Crystallogr Sect E Struct Rep Online. 2011 May 25;67(Pt 6):o1499. doi: 10.1107/S1600536811018745 (PMC3120443; doi:10.1107/S1600536811018745)
Supplement: Supplementary file 1 [file e-67-o1499-sup1.cif]

##############################################################################
#                                                                            #
# This CIF contains the data in a paper accepted for publication in          #
# Acta Crystallographica Section E. It conforms to the requirements of       #
# Notes for Authors for Acta Crystallographica Section E, and has been       #
# peer reviewed under the auspices of the IUCr Commission on Journals.       #
#                                                                            #
# Full details of the Crystallographic Information File format               #
# are given in the paper "The Crystallographic Information File (CIF):       #
# a New Standard Archive File for Crystallography" by S. R. Hall, F. H.      #
# Allen and I. D. Brown [Acta Cryst. (1991), A47, 655-685].                  #
#                                                                            #
# The current version of the core CIF dictionary is obtainable from          #
# ftp://ftp.iucr.org/pub/cif_core.dic.                                       #
#                                                                            #
# Software is freely available for graphical display of the structure(s)     #
# in this CIF. For information consult the CIF software page                 #
# http://www.iucr.org/resources/cif/software.                                #
#                                                                            #
# This file may be used for bona fide research purposes within the           #
# scientific community so long as proper attribution is given to the journal # 
# article from which it was obtained.                                        #
#                                                                            #
##############################################################################
data_I
_audit_creation_method     SHELXL-97
_chemical_name_systematic
;
(<i>E</i>)-Ethyl 2-benzoyl-4-(naphthalen-2-yl)-4-oxobut-2-enoate
;
_chemical_name_common     ?
_chemical_formula_moiety     'C23 H18 O4'
_chemical_formula_sum     'C23 H18 O4'
_chemical_formula_iupac     'C23 H18 O4'
_chemical_formula_weight     358.37
_chemical_melting_point     ?
_symmetry_cell_setting     triclinic
_symmetry_space_group_name_H-M     'P -1'
_symmetry_space_group_name_Hall     '-P 1'
loop_
    _symmetry_equiv_pos_as_xyz
    'x, y, z'
    '-x, -y, -z'
_cell_length_a     7.8571(13)
_cell_length_b     9.6157(16)
_cell_length_c     13.934(2)
_cell_angle_alpha     99.364(3)
_cell_angle_beta     105.094(3)
_cell_angle_gamma     110.648(3)
_cell_volume     912.6(3)
_cell_formula_units_Z     2
_cell_measurement_reflns_used     2846
_cell_measurement_theta_min     2.36
_cell_measurement_theta_max     27.72
_cell_measurement_temperature     298(2)
_exptl_crystal_description     block
_exptl_crystal_colour     colorless
_exptl_crystal_size_max     0.16
_exptl_crystal_size_mid     0.12
_exptl_crystal_size_min     0.10
_exptl_crystal_density_diffrn     1.304
_exptl_crystal_density_meas     ?
_exptl_crystal_density_method     'not measured'
_exptl_crystal_F_000     376
_exptl_absorpt_coefficient_mu     0.089
_exptl_absorpt_correction_type     none
_exptl_absorpt_process_details     ?
_exptl_absorpt_correction_T_min     ?
_exptl_absorpt_correction_T_max     ?
_exptl_special_details
;
;
_diffrn_ambient_temperature     298(2)
_diffrn_radiation_type     MoK\a
_diffrn_radiation_wavelength     0.71073
_diffrn_radiation_source     'fine-focus sealed tube'
_diffrn_radiation_monochromator     graphite
_diffrn_measurement_device_type     'Bruker SMART CCD area-detector'
_diffrn_measurement_method     '\f and \w'
_diffrn_detector_area_resol_mean     ?
_diffrn_reflns_number     5661
_diffrn_reflns_av_R_equivalents     0.0649
_diffrn_reflns_av_sigmaI/netI     0.0567
_diffrn_reflns_theta_min     2.36
_diffrn_reflns_theta_max     25.50
_diffrn_reflns_theta_full     25.50
_diffrn_measured_fraction_theta_max     0.987
_diffrn_measured_fraction_theta_full     0.987
_diffrn_reflns_limit_h_min     -8
_diffrn_reflns_limit_h_max     9
_diffrn_reflns_limit_k_min     -11
_diffrn_reflns_limit_k_max     9
_diffrn_reflns_limit_l_min     -16
_diffrn_reflns_limit_l_max     16
_diffrn_standards_number     0
_diffrn_standards_interval_count     .
_diffrn_standards_interval_time     .
_diffrn_standards_decay_%     ?
_refine_special_details
;
Refinement of <i>F</i>^2^ against ALL reflections. The weighted <i>R</i>-factor
<i>wR</i> and goodness of fit <i>S</i> are based on <i>F</i>^2^, conventional
<i>R</i>-factors <i>R</i> are based on <i>F</i>, with <i>F</i> set to zero for
negative <i>F</i>^2^. The threshold expression of <i>F</i>^2^ >
\s(<i>F</i>^2^) is used only for calculating <i>R</i>-factors(gt) <i>etc</i>.
and is not relevant to the choice of reflections for refinement.
<i>R</i>-factors based on <i>F</i>^2^ are statistically about twice as large
as those based on <i>F</i>, and <i>R</i>- factors based on ALL data will be
even larger.
;
_reflns_number_total     3355
_reflns_number_gt     2818
_reflns_threshold_expression     I>2\s(I)
_refine_ls_structure_factor_coef     Fsqd
_refine_ls_matrix_type     full
_refine_ls_R_factor_all     0.0634
_refine_ls_R_factor_gt     0.0544
_refine_ls_wR_factor_gt     0.1417
_refine_ls_wR_factor_ref     0.1488
_refine_ls_goodness_of_fit_ref     1.051
_refine_ls_restrained_S_all     1.051
_refine_ls_number_reflns     3355
_refine_ls_number_parameters     245
_refine_ls_number_restraints     0
_refine_ls_hydrogen_treatment     constr
_refine_ls_weighting_scheme     calc
_refine_ls_weighting_details
         'calc w=1/[\s^2^(Fo^2^)+(0.0672P)^2^+0.1681P] where P=(Fo^2^+2Fc^2^)/3'
_atom_sites_solution_hydrogens     geom
_atom_sites_solution_primary     direct
_atom_sites_solution_secondary     difmap
_refine_ls_shift/su_max     0.000
_refine_ls_shift/su_mean     0.000
_refine_diff_density_max     0.177
_refine_diff_density_min     -0.187
_refine_ls_extinction_method     none
_refine_ls_extinction_coef     ?
loop_
    _atom_type_symbol
    _atom_type_description
    _atom_type_scat_dispersion_real
    _atom_type_scat_dispersion_imag
    _atom_type_scat_source
    'C' 'C' 0.0033 0.0016
                         'International Tables Vol C Tables 4.2.6.8 and 6.1.1.4'
    'H' 'H' 0.0000 0.0000
                         'International Tables Vol C Tables 4.2.6.8 and 6.1.1.4'
    'O' 'O' 0.0106 0.0060
                         'International Tables Vol C Tables 4.2.6.8 and 6.1.1.4'
_computing_data_collection     'SMART (Bruker, 2001)'
_computing_cell_refinement     'SAINT (Bruker, 2001)'
_computing_data_reduction     'SAINT (Bruker, 2001)'
_computing_structure_solution     'SHELXS97 (Sheldrick, 2008)'
_computing_structure_refinement     'SHELXL97 (Sheldrick, 2008)'
_computing_molecular_graphics     'PLATON (Spek, 2009)'
_computing_publication_material
   'PLATON (Spek, 2009), SHELXL97 (Sheldrick, 2008) and publCIF (Westrip, 2010)'
loop_
    _atom_site_type_symbol
    _atom_site_label
    _atom_site_fract_x
    _atom_site_fract_y
    _atom_site_fract_z
    _atom_site_U_iso_or_equiv
    _atom_site_adp_type
    _atom_site_calc_flag
    _atom_site_refinement_flags
    _atom_site_occupancy
    _atom_site_symmetry_multiplicity
    _atom_site_disorder_assembly
    _atom_site_disorder_group
    C C1 0.7525(2) 0.3380(2) 0.02603(13) 0.0480(4) Uani d . 1 1 . .
    C C2 0.6361(3) 0.2384(2) -0.07533(14) 0.0594(5) Uani d . 1 1 . .
    H H2 0.6065 0.1330 -0.0892 0.071 Uiso calc R 1 1 . .
    C C3 0.5681(3) 0.2958(2) -0.15181(14) 0.0634(5) Uani d . 1 1 . .
    H H3 0.4969 0.2295 -0.2183 0.076 Uiso calc R 1 1 . .
    C C4 0.6024(3) 0.4539(2) -0.13326(13) 0.0526(4) Uani d . 1 1 . .
    C C5 0.5236(3) 0.5168(3) -0.20967(15) 0.0644(5) Uani d . 1 1 . .
    H H5 0.4507 0.4533 -0.2768 0.077 Uiso calc R 1 1 . .
    C C6 0.5524(3) 0.6673(3) -0.18670(17) 0.0666(6) Uani d . 1 1 . .
    H H6 0.4974 0.7056 -0.2377 0.080 Uiso calc R 1 1 . .
    C C7 0.6642(3) 0.7654(3) -0.08709(17) 0.0673(6) Uani d . 1 1 . .
    H H7 0.6839 0.8689 -0.0721 0.081 Uiso calc R 1 1 . .
    C C8 0.7445(3) 0.7107(2) -0.01181(15) 0.0602(5) Uani d . 1 1 . .
    H H8 0.8192 0.7776 0.0542 0.072 Uiso calc R 1 1 . .
    C C9 0.7167(2) 0.5546(2) -0.03195(13) 0.0479(4) Uani d . 1 1 . .
    C C10 0.7908(3) 0.4926(2) 0.04557(13) 0.0486(4) Uani d . 1 1 . .
    H H10 0.8677 0.5582 0.1117 0.058 Uiso calc R 1 1 . .
    C C11 0.8160(3) 0.2679(2) 0.10791(14) 0.0529(4) Uani d . 1 1 . .
    C C12 0.9526(3) 0.3702(2) 0.21270(14) 0.0508(4) Uani d . 1 1 . .
    H H12 1.0266 0.4736 0.2201 0.061 Uiso calc R 1 1 . .
    C C13 0.9720(2) 0.31813(19) 0.29631(13) 0.0458(4) Uani d . 1 1 . .
    C C14 0.8554(3) 0.1555(2) 0.29805(14) 0.0502(4) Uani d . 1 1 . .
    C C15 0.9508(2) 0.04721(18) 0.29869(13) 0.0466(4) Uani d . 1 1 . .
    C C16 0.9100(3) -0.0649(2) 0.35035(17) 0.0670(6) Uani d . 1 1 . .
    H H16 0.8236 -0.0716 0.3859 0.080 Uiso calc R 1 1 . .
    C C17 0.9978(4) -0.1679(3) 0.3492(2) 0.0811(7) Uani d . 1 1 . .
    H H17 0.9701 -0.2430 0.3841 0.097 Uiso calc R 1 1 . .
    C C18 1.1244(4) -0.1585(2) 0.29701(19) 0.0737(6) Uani d . 1 1 . .
    H H18 1.1812 -0.2285 0.2954 0.088 Uiso calc R 1 1 . .
    C C19 1.1676(3) -0.0474(3) 0.24748(18) 0.0707(6) Uani d . 1 1 . .
    H H19 1.2550 -0.0409 0.2126 0.085 Uiso calc R 1 1 . .
    C C20 1.0828(3) 0.0558(2) 0.24846(15) 0.0562(5) Uani d . 1 1 . .
    H H20 1.1147 0.1322 0.2149 0.067 Uiso calc R 1 1 . .
    C C21 1.1107(3) 0.4188(2) 0.40120(13) 0.0500(4) Uani d . 1 1 . .
    C C22 1.3699(3) 0.6602(3) 0.49986(16) 0.0761(6) Uani d . 1 1 . .
    H H22A 1.4252 0.6045 0.5412 0.091 Uiso calc R 1 1 . .
    H H22B 1.3052 0.7056 0.5372 0.091 Uiso calc R 1 1 . .
    C C23 1.5227(4) 0.7817(3) 0.4819(2) 0.0995(9) Uani d . 1 1 . .
    H H23A 1.5909 0.7365 0.4485 0.149 Uiso calc R 1 1 . .
    H H23B 1.6114 0.8551 0.5470 0.149 Uiso calc R 1 1 . .
    H H23C 1.4664 0.8333 0.4386 0.149 Uiso calc R 1 1 . .
    O O1 0.7583(2) 0.12815(15) 0.09194(11) 0.0762(5) Uani d . 1 1 . .
    O O2 0.6987(2) 0.12270(17) 0.30777(13) 0.0743(4) Uani d . 1 1 . .
    O O3 1.1113(3) 0.37690(18) 0.47767(11) 0.0809(5) Uani d . 1 1 . .
    O O4 1.23194(19) 0.55455(14) 0.40043(9) 0.0607(4) Uani d . 1 1 . .
loop_
    _atom_site_aniso_label
    _atom_site_aniso_U_11
    _atom_site_aniso_U_22
    _atom_site_aniso_U_33
    _atom_site_aniso_U_12
    _atom_site_aniso_U_13
    _atom_site_aniso_U_23
    C1 0.0466(9) 0.0505(10) 0.0416(9) 0.0165(8) 0.0136(7) 0.0100(7)
    C2 0.0688(12) 0.0530(11) 0.0468(10) 0.0222(9) 0.0148(9) 0.0046(8)
    C3 0.0684(13) 0.0687(13) 0.0375(10) 0.0227(10) 0.0092(9) 0.0027(9)
    C4 0.0498(10) 0.0692(12) 0.0398(9) 0.0226(9) 0.0194(8) 0.0162(8)
    C5 0.0597(12) 0.0911(16) 0.0425(10) 0.0295(11) 0.0167(9) 0.0247(10)
    C6 0.0641(12) 0.0915(16) 0.0609(12) 0.0379(12) 0.0272(10) 0.0422(12)
    C7 0.0742(14) 0.0692(13) 0.0709(14) 0.0330(11) 0.0309(11) 0.0340(11)
    C8 0.0648(12) 0.0586(11) 0.0517(11) 0.0216(9) 0.0159(9) 0.0179(9)
    C9 0.0431(9) 0.0567(10) 0.0424(9) 0.0166(8) 0.0168(7) 0.0160(8)
    C10 0.0474(9) 0.0519(10) 0.0365(8) 0.0142(8) 0.0098(7) 0.0090(7)
    C11 0.0521(10) 0.0458(10) 0.0518(10) 0.0169(8) 0.0099(8) 0.0115(8)
    C12 0.0506(10) 0.0422(9) 0.0497(10) 0.0143(8) 0.0088(8) 0.0129(8)
    C13 0.0459(9) 0.0436(9) 0.0483(9) 0.0203(7) 0.0144(7) 0.0130(7)
    C14 0.0471(10) 0.0506(10) 0.0478(10) 0.0138(8) 0.0173(8) 0.0137(8)
    C15 0.0460(9) 0.0398(9) 0.0421(9) 0.0088(7) 0.0087(7) 0.0126(7)
    C16 0.0611(12) 0.0646(12) 0.0654(13) 0.0114(10) 0.0177(10) 0.0327(10)
    C17 0.0806(16) 0.0546(12) 0.0858(16) 0.0134(11) 0.0011(13) 0.0409(12)
    C18 0.0717(14) 0.0504(12) 0.0797(15) 0.0260(10) -0.0012(12) 0.0122(11)
    C19 0.0788(15) 0.0704(14) 0.0694(13) 0.0409(12) 0.0239(11) 0.0163(11)
    C20 0.0666(12) 0.0527(10) 0.0564(11) 0.0274(9) 0.0244(9) 0.0224(9)
    C21 0.0552(10) 0.0496(10) 0.0468(10) 0.0230(8) 0.0165(8) 0.0164(8)
    C22 0.0786(15) 0.0692(14) 0.0457(11) 0.0092(12) 0.0082(10) -0.0021(10)
    C23 0.0779(17) 0.0856(18) 0.0757(16) -0.0030(14) -0.0046(13) 0.0066(13)
    O1 0.0878(11) 0.0466(8) 0.0652(9) 0.0192(7) -0.0030(8) 0.0097(7)
    O2 0.0568(9) 0.0716(9) 0.0978(11) 0.0209(7) 0.0394(8) 0.0244(8)
    O3 0.1044(12) 0.0704(10) 0.0491(8) 0.0171(9) 0.0188(8) 0.0249(7)
    O4 0.0654(8) 0.0528(8) 0.0406(7) 0.0071(6) 0.0084(6) 0.0092(6)
_geom_special_details
;
All e.s.d.'s (except the e.s.d. in the dihedral angle between two l.s. planes)
are estimated using the full covariance matrix. The cell e.s.d.'s are taken
into account individually in the estimation of e.s.d.'s in distances, angles
and torsion angles; correlations between e.s.d.'s in cell parameters are only
used when they are defined by crystal symmetry. An approximate (isotropic)
treatment of cell e.s.d.'s is used for estimating e.s.d.'s involving l.s.
planes.
;
loop_
    _geom_bond_atom_site_label_1
    _geom_bond_atom_site_label_2
    _geom_bond_site_symmetry_2
    _geom_bond_distance
    _geom_bond_publ_flag
    C1 C10 . 1.373(2) ?
    C1 C2 . 1.420(3) ?
    C1 C11 . 1.482(2) ?
    C2 C3 . 1.352(3) ?
    C2 H2 . 0.9300 ?
    C3 C4 . 1.413(3) ?
    C3 H3 . 0.9300 ?
    C4 C5 . 1.419(3) ?
    C4 C9 . 1.421(3) ?
    C5 C6 . 1.352(3) ?
    C5 H5 . 0.9300 ?
    C6 C7 . 1.394(3) ?
    C6 H6 . 0.9300 ?
    C7 C8 . 1.358(3) ?
    C7 H7 . 0.9300 ?
    C8 C9 . 1.406(3) ?
    C8 H8 . 0.9300 ?
    C9 C10 . 1.410(2) ?
    C10 H10 . 0.9300 ?
    C11 O1 . 1.217(2) ?
    C11 C12 . 1.491(2) ?
    C12 C13 . 1.335(2) ?
    C12 H12 . 0.9300 ?
    C13 C21 . 1.492(2) ?
    C13 C14 . 1.517(2) ?
    C14 O2 . 1.208(2) ?
    C14 C15 . 1.482(3) ?
    C15 C20 . 1.381(3) ?
    C15 C16 . 1.383(3) ?
    C16 C17 . 1.392(3) ?
    C16 H16 . 0.9300 ?
    C17 C18 . 1.365(4) ?
    C17 H17 . 0.9300 ?
    C18 C19 . 1.356(3) ?
    C18 H18 . 0.9300 ?
    C19 C20 . 1.377(3) ?
    C19 H19 . 0.9300 ?
    C20 H20 . 0.9300 ?
    C21 O3 . 1.198(2) ?
    C21 O4 . 1.321(2) ?
    C22 O4 . 1.453(2) ?
    C22 C23 . 1.459(3) ?
    C22 H22A . 0.9700 ?
    C22 H22B . 0.9700 ?
    C23 H23A . 0.9600 ?
    C23 H23B . 0.9600 ?
    C23 H23C . 0.9600 ?
loop_
    _geom_angle_atom_site_label_1
    _geom_angle_atom_site_label_2
    _geom_angle_atom_site_label_3
    _geom_angle_site_symmetry_1
    _geom_angle_site_symmetry_3
    _geom_angle
    _geom_angle_publ_flag
    C10 C1 C2 . . 118.91(16) ?
    C10 C1 C11 . . 122.81(15) ?
    C2 C1 C11 . . 118.14(16) ?
    C3 C2 C1 . . 120.47(18) ?
    C3 C2 H2 . . 119.8 ?
    C1 C2 H2 . . 119.8 ?
    C2 C3 C4 . . 121.70(17) ?
    C2 C3 H3 . . 119.2 ?
    C4 C3 H3 . . 119.2 ?
    C3 C4 C5 . . 123.50(18) ?
    C3 C4 C9 . . 118.46(17) ?
    C5 C4 C9 . . 118.00(18) ?
    C6 C5 C4 . . 121.28(19) ?
    C6 C5 H5 . . 119.4 ?
    C4 C5 H5 . . 119.4 ?
    C5 C6 C7 . . 120.40(19) ?
    C5 C6 H6 . . 119.8 ?
    C7 C6 H6 . . 119.8 ?
    C8 C7 C6 . . 120.4(2) ?
    C8 C7 H7 . . 119.8 ?
    C6 C7 H7 . . 119.8 ?
    C7 C8 C9 . . 121.17(19) ?
    C7 C8 H8 . . 119.4 ?
    C9 C8 H8 . . 119.4 ?
    C8 C9 C10 . . 122.55(16) ?
    C8 C9 C4 . . 118.77(17) ?
    C10 C9 C4 . . 118.61(16) ?
    C1 C10 C9 . . 121.80(16) ?
    C1 C10 H10 . . 119.1 ?
    C9 C10 H10 . . 119.1 ?
    O1 C11 C1 . . 121.54(17) ?
    O1 C11 C12 . . 118.93(16) ?
    C1 C11 C12 . . 119.53(15) ?
    C13 C12 C11 . . 122.11(16) ?
    C13 C12 H12 . . 118.9 ?
    C11 C12 H12 . . 118.9 ?
    C12 C13 C21 . . 122.55(16) ?
    C12 C13 C14 . . 125.27(16) ?
    C21 C13 C14 . . 112.15(14) ?
    O2 C14 C15 . . 122.53(16) ?
    O2 C14 C13 . . 120.11(16) ?
    C15 C14 C13 . . 117.05(15) ?
    C20 C15 C16 . . 118.37(18) ?
    C20 C15 C14 . . 121.17(15) ?
    C16 C15 C14 . . 120.46(17) ?
    C15 C16 C17 . . 120.2(2) ?
    C15 C16 H16 . . 119.9 ?
    C17 C16 H16 . . 119.9 ?
    C18 C17 C16 . . 120.1(2) ?
    C18 C17 H17 . . 120.0 ?
    C16 C17 H17 . . 120.0 ?
    C19 C18 C17 . . 120.2(2) ?
    C19 C18 H18 . . 119.9 ?
    C17 C18 H18 . . 119.9 ?
    C18 C19 C20 . . 120.4(2) ?
    C18 C19 H19 . . 119.8 ?
    C20 C19 H19 . . 119.8 ?
    C19 C20 C15 . . 120.80(18) ?
    C19 C20 H20 . . 119.6 ?
    C15 C20 H20 . . 119.6 ?
    O3 C21 O4 . . 124.25(17) ?
    O3 C21 C13 . . 122.09(17) ?
    O4 C21 C13 . . 113.65(15) ?
    O4 C22 C23 . . 108.74(19) ?
    O4 C22 H22A . . 109.9 ?
    C23 C22 H22A . . 109.9 ?
    O4 C22 H22B . . 109.9 ?
    C23 C22 H22B . . 109.9 ?
    H22A C22 H22B . . 108.3 ?
    C22 C23 H23A . . 109.5 ?
    C22 C23 H23B . . 109.5 ?
    H23A C23 H23B . . 109.5 ?
    C22 C23 H23C . . 109.5 ?
    H23A C23 H23C . . 109.5 ?
    H23B C23 H23C . . 109.5 ?
    C21 O4 C22 . . 116.98(15) ?
loop_
    _geom_torsion_atom_site_label_1
    _geom_torsion_atom_site_label_2
    _geom_torsion_atom_site_label_3
    _geom_torsion_atom_site_label_4
    _geom_torsion_site_symmetry_1
    _geom_torsion_site_symmetry_2
    _geom_torsion_site_symmetry_3
    _geom_torsion_site_symmetry_4
    _geom_torsion
    _geom_torsion_publ_flag
    C10 C1 C2 C3 . . . . 1.5(3) ?
    C11 C1 C2 C3 . . . . 177.41(18) ?
    C1 C2 C3 C4 . . . . -2.8(3) ?
    C2 C3 C4 C5 . . . . -175.90(18) ?
    C2 C3 C4 C9 . . . . 2.0(3) ?
    C3 C4 C5 C6 . . . . 176.54(19) ?
    C9 C4 C5 C6 . . . . -1.4(3) ?
    C4 C5 C6 C7 . . . . 1.2(3) ?
    C5 C6 C7 C8 . . . . -0.4(3) ?
    C6 C7 C8 C9 . . . . -0.3(3) ?
    C7 C8 C9 C10 . . . . -177.10(18) ?
    C7 C8 C9 C4 . . . . 0.1(3) ?
    C3 C4 C9 C8 . . . . -177.29(18) ?
    C5 C4 C9 C8 . . . . 0.7(3) ?
    C3 C4 C9 C10 . . . . 0.0(2) ?
    C5 C4 C9 C10 . . . . 178.01(16) ?
    C2 C1 C10 C9 . . . . 0.4(3) ?
    C11 C1 C10 C9 . . . . -175.22(16) ?
    C8 C9 C10 C1 . . . . 176.00(17) ?
    C4 C9 C10 C1 . . . . -1.2(3) ?
    C10 C1 C11 O1 . . . . 169.80(19) ?
    C2 C1 C11 O1 . . . . -5.9(3) ?
    C10 C1 C11 C12 . . . . -9.7(3) ?
    C2 C1 C11 C12 . . . . 174.56(16) ?
    O1 C11 C12 C13 . . . . -19.2(3) ?
    C1 C11 C12 C13 . . . . 160.31(17) ?
    C11 C12 C13 C21 . . . . 178.92(16) ?
    C11 C12 C13 C14 . . . . -3.1(3) ?
    C12 C13 C14 O2 . . . . -84.9(2) ?
    C21 C13 C14 O2 . . . . 93.3(2) ?
    C12 C13 C14 C15 . . . . 101.4(2) ?
    C21 C13 C14 C15 . . . . -80.41(19) ?
    O2 C14 C15 C20 . . . . 153.77(19) ?
    C13 C14 C15 C20 . . . . -32.7(2) ?
    O2 C14 C15 C16 . . . . -26.5(3) ?
    C13 C14 C15 C16 . . . . 147.00(18) ?
    C20 C15 C16 C17 . . . . -1.3(3) ?
    C14 C15 C16 C17 . . . . 178.96(18) ?
    C15 C16 C17 C18 . . . . -0.1(3) ?
    C16 C17 C18 C19 . . . . 1.1(4) ?
    C17 C18 C19 C20 . . . . -0.7(3) ?
    C18 C19 C20 C15 . . . . -0.8(3) ?
    C16 C15 C20 C19 . . . . 1.7(3) ?
    C14 C15 C20 C19 . . . . -178.54(18) ?
    C12 C13 C21 O3 . . . . 170.97(19) ?
    C14 C13 C21 O3 . . . . -7.2(2) ?
    C12 C13 C21 O4 . . . . -10.2(2) ?
    C14 C13 C21 O4 . . . . 171.62(15) ?
    O3 C21 O4 C22 . . . . -2.0(3) ?
    C13 C21 O4 C22 . . . . 179.16(16) ?
    C23 C22 O4 C21 . . . . 164.2(2) ?
data_global
_journal_date_recd_electronic     2011-04-13
_journal_date_accepted     2011-05-17
_journal_name_full     'Acta Crystallographica, Section E'
_journal_year     2011
_journal_volume     67
_journal_issue      6
_journal_page_first     o1499
_journal_page_last     o1499
_journal_paper_category     QO
_journal_coeditor_code     PK2318
_publ_contact_author_name     'Dr YanYang'
_publ_contact_author_address
;
Key Laboratory of Pesticide and Chemical Biology of Ministry of Education
College of Chemistry
Central China Normal University
Wuhan  430079
People's Republic of China
;
_publ_contact_author_email     wuliuming19870721@126.com
_publ_contact_author_fax     '86 27 67867773'
_publ_contact_author_phone     '86 27 67867773'
_publ_section_title
;
(<i>E</i>)-Ethyl 2-benzoyl-4-(naphthalen-2-yl)-4-oxobut-2-enoate
;
loop_
    _publ_author_name
    _publ_author_address
    'Wu, Liuming'
;
Key Laboratory of Pesticide and Chemical Biology of the Ministry of Education
College of Chemistry
Central China Normal University
Wuhan 430079
People's Republic of China
;
    'Deng, Cong'
;
Key Laboratory of Pesticide and Chemical Biology of the Ministry of Education
College of Chemistry
Central China Normal University
Wuhan 430079
People's Republic of China
;
    'Yang, Yan'
;
Key Laboratory of Pesticide and Chemical Biology of the Ministry of Education
College of Chemistry
Central China Normal University
Wuhan 430079
People's Republic of China
;
