# Supplementary material for: (E)-Ethyl 2-benzoyl-4-(naphthalen-2-yl)-4-oxobut-2-enoate
Source: Acta Crystallogr Sect E Struct Rep Online. 2011 May 25;67(Pt 6):o1499. doi: 10.1107/S1600536811018745 (PMC3120443; doi:10.1107/S1600536811018745)
Supplement: Supplementary file 2 [file e-67-o1499-Isup2.hkl]

# 
# h,k,l, Fc-squared, Fo-squared, sigma(Fo-squared) and status flag 
# 
data_I
_shelx_title ' 101121dm in P-1' 
_shelx_refln_list_code          4 
_shelx_F_calc_maximum      111.69 
_exptl_crystal_F_000       376.00 
_reflns_d_resolution_high  0.8256 
 
loop_ 
 _symmetry_equiv_pos_as_xyz 
 'x, y, z' 
 '-x, -y, -z' 
 
_cell_length_a     7.8571 
_cell_length_b     9.6157 
_cell_length_c    13.9345 
_cell_angle_alpha  99.364 
_cell_angle_beta  105.094 
_cell_angle_gamma 110.648 
 
_shelx_F_squared_multiplier     1.000 
 
loop_ 
 _refln_index_h 
 _refln_index_k 
 _refln_index_l 
 _refln_F_squared_calc 
 _refln_F_squared_meas 
 _refln_F_squared_sigma 
 _refln_observed_status 
   1   0   0      689.60      820.95      4.61 o 
   2   0   0       66.03       61.90      4.47 o 
   3   0   0       53.99       45.28      3.09 o 
   4   0   0       46.81       44.07      2.60 o 
   5   0   0        6.95        9.01      0.45 o 
   6   0   0       19.50       21.27      1.66 o 
   7   0   0        0.05        0.23      0.54 o 
   8   0   0        0.84        1.28      0.85 o 
  -8   1   0       35.33       40.78      2.65 o 
  -7   1   0        0.40        0.59      0.65 o 
  -6   1   0       13.22       13.18      0.78 o 
  -5   1   0       41.26       40.41      1.20 o 
  -4   1   0       25.37       29.82      1.75 o 
  -3   1   0      195.54      221.49     19.31 o 
  -2   1   0        2.30        9.03      1.65 o 
  -1   1   0        9.90       10.33      0.42 o 
   0   1   0      757.22      694.42     32.45 o 
   1   1   0     5243.41     4708.60    428.10 o 
   2   1   0        0.45        1.94      0.20 o 
   3   1   0        0.27        0.38      0.12 o 
   4   1   0      109.89      110.07      4.39 o 
   5   1   0       41.85       37.76      2.48 o 
   6   1   0      109.53      107.94      3.73 o 
   7   1   0        3.80        5.11      1.17 o 
  -8   2   0        4.46        6.36      1.32 o 
  -7   2   0        9.21       10.15      1.40 o 
  -6   2   0       65.04       57.82      2.14 o 
  -5   2   0        7.73        6.78      0.74 o 
  -4   2   0        1.28        2.28      0.97 o 
  -3   2   0       19.35       18.72      1.11 o 
  -2   2   0      749.82      679.85     30.15 o 
  -1   2   0       17.21        9.46      0.33 o 
   0   2   0      107.35       85.34      2.34 o 
   1   2   0     2138.11     2032.24    209.16 o 
   2   2   0       70.96       61.47      9.23 o 
   3   2   0      129.74      146.99     15.05 o 
   4   2   0        2.88        2.15      0.39 o 
   5   2   0       68.33       60.23      5.01 o 
   6   2   0      202.04      199.30      5.25 o 
   7   2   0        3.81        4.76      1.25 o 
  -9   3   0        4.24        7.19      1.45 o 
  -8   3   0       22.56       24.32      2.02 o 
  -7   3   0       12.94       14.83      1.37 o 
  -6   3   0      144.89      122.86      3.28 o 
  -5   3   0       12.83       10.35      0.95 o 
  -4   3   0        0.60        0.85      0.25 o 
  -3   3   0     1220.71     1137.65     40.96 o 
  -2   3   0     1889.23     1753.57      9.93 o 
  -1   3   0        0.19        0.41      0.21 o 
   0   3   0       71.16       60.12      0.95 o 
   1   3   0      446.92      467.04     24.36 o 
   2   3   0        2.29        2.25      0.35 o 
   3   3   0       78.34       77.86      7.92 o 
   4   3   0       12.17       12.22      0.79 o 
   5   3   0       33.79       33.60      3.50 o 
   6   3   0        0.20        0.05      0.54 o 
   7   3   0        0.00        0.00      0.57 o 
  -9   4   0        3.77        2.33      0.97 o 
  -8   4   0       25.23       25.64      1.85 o 
  -7   4   0      162.10      145.81      4.02 o 
  -6   4   0       19.44       14.99      1.32 o 
  -5   4   0       68.52       64.26      2.34 o 
  -4   4   0        6.73        6.78      0.41 o 
  -3   4   0       54.17       51.33      1.45 o 
  -2   4   0       60.54       48.42      1.04 o 
  -1   4   0      618.19      615.96     16.36 o 
   0   4   0       78.85       72.70      2.73 o 
   1   4   0      346.41      331.86     14.05 o 
   2   4   0        7.44        8.02      1.12 o 
   3   4   0        8.96        9.25      1.64 o 
   4   4   0       25.41       27.97      3.01 o 
   5   4   0       31.85       33.07      1.51 o 
   6   4   0        4.28        6.21      1.36 o 
  -9   5   0        2.71        4.22      0.99 o 
  -8   5   0        2.45        1.79      0.71 o 
  -7   5   0        8.97        9.15      1.29 o 
  -6   5   0       35.74       28.28      1.79 o 
  -5   5   0        1.56        2.43      0.65 o 
  -4   5   0       19.32       19.75      0.87 o 
  -3   5   0        0.07        0.08      0.24 o 
  -2   5   0      276.17      264.30      5.88 o 
  -1   5   0      540.71      551.94     20.44 o 
   0   5   0      159.97      167.74      7.25 o 
   1   5   0        4.41        4.92      0.61 o 
   2   5   0       27.83       23.95      4.96 o 
   3   5   0        0.13        0.03      0.37 o 
   4   5   0      138.65      138.44     13.01 o 
   5   5   0       10.84       10.84      1.00 o 
  -9   6   0        1.56        3.37      0.92 o 
  -8   6   0        0.03        0.40      0.57 o 
  -7   6   0        0.41        1.00      0.65 o 
  -6   6   0        0.05        0.03      0.49 o 
  -5   6   0       23.38       25.72      1.66 o 
  -4   6   0       34.54       25.75      0.94 o 
  -3   6   0        0.53        0.02      0.39 o 
  -2   6   0       71.96       72.22      1.58 o 
  -1   6   0      228.35      227.35     10.36 o 
   0   6   0        8.73       11.25      0.47 o 
   1   6   0       82.77       82.60      2.90 o 
   2   6   0        3.08        2.71      0.60 o 
   3   6   0        0.34        0.11      0.45 o 
   4   6   0       40.27       42.24      3.07 o 
   5   6   0       10.91       12.94      1.11 o 
  -8   7   0        0.25        0.11      0.60 o 
  -7   7   0       76.35       78.66      3.34 o 
  -6   7   0       23.06       22.63      1.79 o 
  -5   7   0        5.80        5.11      0.95 o 
  -4   7   0       11.17       12.72      0.97 o 
  -3   7   0       46.29       42.49      1.33 o 
  -2   7   0      318.55      320.35      9.80 o 
  -1   7   0       17.11       17.27      0.84 o 
   0   7   0        5.36        5.31      1.03 o 
   1   7   0        6.67        5.24      1.06 o 
   2   7   0       13.02       11.91      0.96 o 
   3   7   0        1.46        1.25      0.52 o 
   4   7   0        0.00        0.17      0.37 o 
  -8   8   0        3.30        3.10      1.09 o 
  -7   8   0       74.07       82.52      3.59 o 
  -6   8   0       69.84       70.57      3.13 o 
  -5   8   0        9.33        7.93      1.25 o 
  -4   8   0       14.90       13.31      0.84 o 
  -3   8   0       15.24       12.78      1.45 o 
  -2   8   0       92.55       86.00      2.02 o 
  -1   8   0       14.98       17.22      1.49 o 
   0   8   0        5.10        4.47      1.08 o 
   1   8   0       12.03       12.29      1.40 o 
   2   8   0        0.81        0.88      0.59 o 
   3   8   0        0.89        1.26      0.75 o 
  -8   9   0        2.02        2.86      1.12 o 
  -7   9   0       10.32       11.09      1.62 o 
  -6   9   0        4.25        5.82      1.25 o 
  -5   9   0        0.72        0.62      0.57 o 
  -4   9   0       14.02       15.82      1.00 o 
  -3   9   0       50.99       45.97      1.61 o 
  -2   9   0       80.06       72.70      3.03 o 
  -1   9   0      268.62      258.40      5.90 o 
   0   9   0        2.71        2.99      0.94 o 
   1   9   0        3.82        5.87      1.22 o 
   2   9   0        1.37        1.69      0.72 o 
  -7  10   0        1.37        2.56      0.82 o 
  -6  10   0        0.88        1.77      0.72 o 
  -5  10   0        5.97        7.85      1.34 o 
  -4  10   0        0.32        0.47      0.84 o 
  -3  10   0        4.38        8.51      0.84 o 
  -2  10   0        7.11        9.36      1.46 o 
  -1  10   0       19.44       21.39      1.88 o 
   0  10   0       44.11       40.34      2.65 o 
  -6  11   0        0.07        1.14      0.71 o 
  -5  11   0        0.80        2.34      0.71 o 
  -4  11   0        1.22        3.86      0.72 o 
  -3  11   0        1.80        2.09      0.82 o 
  -2  11   0        0.01        0.65      0.68 o 
   1 -11   1        0.89        0.00      0.59 o 
   2 -11   1        5.36        5.85      1.31 o 
   3 -11   1        3.07        3.31      1.00 o 
   4 -11   1        0.05        1.63      0.71 o 
   5 -11   1        7.42       12.89      1.43 o 
   6 -11   1        0.18        0.51      0.55 o 
  -1 -10   1        0.63        2.19      0.95 o 
   0 -10   1        4.64        6.45      1.40 o 
   1 -10   1       11.21       11.35      1.59 o 
   2 -10   1        0.28        0.43      0.55 o 
   3 -10   1        4.12        4.50      0.72 o 
   4 -10   1        3.32        3.97      0.99 o 
   5 -10   1        4.46        5.54      1.19 o 
   6 -10   1        0.09        0.40      0.52 o 
   7 -10   1       12.07       12.52      1.52 o 
  -2  -9   1        0.86        1.77      0.82 o 
  -1  -9   1       17.91       18.05      1.74 o 
   0  -9   1       20.63       17.84      1.69 o 
   1  -9   1        3.13        0.34      0.68 o 
   2  -9   1        1.95        1.66      0.47 o 
   3  -9   1       32.97       34.26      1.40 o 
   4  -9   1        8.45        7.64      0.92 o 
   5  -9   1       32.18       32.36      2.13 o 
   6  -9   1       43.34       37.35      2.39 o 
   7  -9   1        0.28        0.62      0.60 o 
   8  -9   1        1.13        0.80      0.77 o 
  -3  -8   1        1.24        1.31      0.72 o 
  -2  -8   1        9.50        9.41      1.46 o 
  -1  -8   1        1.79        2.05      0.83 o 
   0  -8   1       31.09       27.25      1.91 o 
   1  -8   1      120.56       95.29      3.28 o 
   2  -8   1        9.40        9.33      0.72 o 
   3  -8   1       35.03       37.05      1.36 o 
   4  -8   1       13.90       11.74      0.78 o 
   5  -8   1       51.25       56.57      2.70 o 
   6  -8   1        0.23        0.71      0.66 o 
   7  -8   1       77.93       62.93      3.14 o 
   8  -8   1        1.24        0.40      0.71 o 
  -4  -7   1        1.88        2.61      0.83 o 
  -3  -7   1        3.20        2.83      0.62 o 
  -2  -7   1       19.86       18.36      1.60 o 
  -1  -7   1       61.64       59.86      6.06 o 
   0  -7   1        4.42        3.45      0.86 o 
   1  -7   1       32.46       27.38      1.03 o 
   2  -7   1      134.90      121.19      4.17 o 
   3  -7   1        2.23        4.04      0.52 o 
   4  -7   1        4.81        3.70      0.50 o 
   5  -7   1       18.54       15.91      1.42 o 
   6  -7   1       20.68       19.48      1.65 o 
   7  -7   1       11.49       12.44      1.48 o 
   8  -7   1        0.34        1.08      0.69 o 
  -5  -6   1        3.81        3.32      0.78 o 
  -4  -6   1       12.12       12.41      1.04 o 
  -3  -6   1       11.98       10.86      0.97 o 
  -2  -6   1       42.15       39.39      4.26 o 
  -1  -6   1       34.50       30.94      2.77 o 
   0  -6   1        0.99        1.08      0.20 o 
   1  -6   1       13.35       16.83      0.76 o 
   2  -6   1       37.39       37.76      1.13 o 
   3  -6   1       26.38       25.83      0.92 o 
   4  -6   1        0.25        0.85      0.25 o 
   5  -6   1       18.37       20.87      1.54 o 
   6  -6   1       21.21       15.49      1.45 o 
   7  -6   1       14.60       15.48      1.52 o 
   8  -6   1        0.34        0.88      0.68 o 
  -6  -5   1        6.84        8.63      1.63 o 
  -5  -5   1       64.66       68.00      2.23 o 
  -4  -5   1       12.23       14.11      1.03 o 
  -3  -5   1      242.36      244.66     26.05 o 
  -2  -5   1       87.32       91.49      3.47 o 
  -1  -5   1       21.87       18.24      1.69 o 
   0  -5   1     1187.41     1335.78     37.25 o 
   1  -5   1        2.60        6.51      0.80 o 
   2  -5   1      190.20      205.93      3.01 o 
   3  -5   1       47.47       52.20      1.15 o 
   4  -5   1       71.05       57.28      1.16 o 
   5  -5   1       52.01       48.08      2.16 o 
   6  -5   1        7.25        6.27      1.08 o 
   7  -5   1        9.71       10.33      1.23 o 
   8  -5   1        2.04        3.02      0.92 o 
  -6  -4   1        0.53        1.28      0.79 o 
  -5  -4   1       46.38       46.44      1.75 o 
  -4  -4   1        0.62        0.06      0.31 o 
  -3  -4   1        2.16        2.10      0.79 o 
  -2  -4   1       13.14       16.11      1.99 o 
  -1  -4   1     1003.85     1072.22     48.90 o 
   0  -4   1     1927.18     2021.75     66.56 o 
   1  -4   1      173.11      188.58      5.28 o 
   2  -4   1      186.64      199.32      2.03 o 
   3  -4   1      972.81      997.80     12.94 o 
   4  -4   1      129.01      113.17      2.88 o 
   5  -4   1        0.03        0.22      0.42 o 
   6  -4   1       16.59       14.99      1.34 o 
   7  -4   1       16.30       13.88      1.43 o 
   8  -4   1        4.50        4.40      1.03 o 
  -7  -3   1        1.11        0.17      0.71 o 
  -6  -3   1       36.66       40.37      2.48 o 
  -5  -3   1       98.08       98.15      7.65 o 
  -4  -3   1       41.94       41.28      2.91 o 
  -3  -3   1        3.77        5.24      0.84 o 
  -2  -3   1      295.40      293.37     37.73 o 
  -1  -3   1       96.74       90.59      4.01 o 
   0  -3   1       84.48       78.19      2.36 o 
   1  -3   1       50.72       47.69      1.18 o 
   2  -3   1       65.07       57.04      0.91 o 
   3  -3   1       53.12       53.16      0.78 o 
   4  -3   1      328.52      329.28      4.61 o 
   5  -3   1       19.47       19.34      1.26 o 
   6  -3   1       14.07       12.38      1.16 o 
   7  -3   1       54.30       47.64      2.29 o 
   8  -3   1        3.91        3.77      1.02 o 
  -7  -2   1        3.46        2.99      1.00 o 
  -6  -2   1        9.70       11.87      1.42 o 
  -5  -2   1        3.72        2.81      0.48 o 
  -4  -2   1       18.49       13.92      1.62 o 
  -3  -2   1      192.78      183.97     25.49 o 
  -2  -2   1      256.82      232.49     27.65 o 
  -1  -2   1      180.02      193.02     26.78 o 
   0  -2   1      718.76      635.70     17.28 o 
   1  -2   1     2228.65     2030.93     49.60 o 
   2  -2   1       43.31       43.96      1.26 o 
   3  -2   1      602.61      561.84      5.13 o 
   4  -2   1      124.42      131.28     12.19 o 
   5  -2   1       65.41       55.71      1.97 o 
   6  -2   1        7.52        7.33      0.68 o 
   7  -2   1        0.78        1.23      0.69 o 
   8  -2   1        2.59        4.19      1.05 o 
  -8  -1   1        1.87        1.82      0.86 o 
  -7  -1   1        0.91        1.05      0.74 o 
  -6  -1   1       37.75       33.51      2.08 o 
  -5  -1   1       39.25       41.95      1.30 o 
  -4  -1   1       75.48       73.68      3.39 o 
  -3  -1   1      125.31      121.77      7.22 o 
  -2  -1   1      345.75      343.69     33.04 o 
  -1  -1   1       41.01       31.76      3.63 o 
   0  -1   1      157.92      157.30      1.56 o 
   1  -1   1     1293.96     1270.25      6.19 o 
   2  -1   1     1803.49     1756.43      8.01 o 
   3  -1   1       51.73       50.52      0.77 o 
   4  -1   1       60.54       58.88      1.26 o 
   5  -1   1        1.40        1.89      0.38 o 
   6  -1   1       11.78       13.58      1.34 o 
   7  -1   1        0.64        1.02      0.68 o 
   8  -1   1        0.41        1.34      0.74 o 
  -8   0   1       21.19       23.53      2.05 o 
  -7   0   1       27.17       25.67      1.94 o 
  -6   0   1       74.03       72.73      2.86 o 
  -5   0   1       26.08       26.23      0.73 o 
  -4   0   1       27.67       29.03      1.35 o 
  -3   0   1      458.74      444.47     20.46 o 
  -2   0   1     4851.28     4533.81    195.76 o 
  -1   0   1      905.23     1045.67     18.74 o 
   1   0   1     2070.76     1960.01    160.91 o 
   2   0   1      650.71      655.34     48.45 o 
   3   0   1       79.88       65.95      5.55 o 
   4   0   1      714.09      721.02     46.91 o 
   5   0   1      127.15      144.89      3.26 o 
   6   0   1        7.38        7.92      1.23 o 
   7   0   1       19.91       19.61      1.80 o 
   8   0   1        4.95        5.54      1.26 o 
  -8   1   1       25.02       30.48      2.25 o 
  -7   1   1        0.16        0.09      0.55 o 
  -6   1   1        0.44        1.34      0.36 o 
  -5   1   1       15.21       17.56      0.59 o 
  -4   1   1       21.84       18.22      2.23 o 
  -3   1   1      452.28      481.38     46.39 o 
  -2   1   1       25.43       23.79      3.65 o 
  -1   1   1      965.57      998.05     12.14 o 
   0   1   1     2303.18     2227.59    241.70 o 
   1   1   1      318.28      384.05     31.73 o 
   2   1   1        3.57        3.95      0.22 o 
   3   1   1        0.87        0.89      0.17 o 
   4   1   1      243.86      252.62     16.42 o 
   5   1   1       74.93       68.80      2.74 o 
   6   1   1       11.87       17.28      1.60 o 
   7   1   1        7.93        9.36      1.56 o 
  -9   2   1        0.00        1.22      0.75 o 
  -8   2   1        5.13        4.70      1.16 o 
  -7   2   1        1.38        1.09      0.69 o 
  -6   2   1        5.01        6.41      0.77 o 
  -5   2   1        6.84        6.49      0.92 o 
  -4   2   1        9.90        8.98      1.39 o 
  -3   2   1        7.05       13.79      1.32 o 
  -2   2   1     8671.79     7826.78    302.09 o 
  -1   2   1      554.55      555.91      2.80 o 
   0   2   1       27.16       30.40      1.37 o 
   1   2   1       45.88       52.98      4.55 o 
   2   2   1      112.38      145.58     12.47 o 
   3   2   1       79.50       91.64      9.36 o 
   4   2   1       19.44       20.41      3.17 o 
   5   2   1       16.15       13.02      0.95 o 
   6   2   1       22.29       25.06      1.99 o 
   7   2   1        0.61        0.29      0.68 o 
  -9   3   1        1.75        1.97      0.83 o 
  -8   3   1        6.48        5.53      1.23 o 
  -7   3   1       46.22       48.62      2.26 o 
  -6   3   1       30.41       26.12      1.54 o 
  -5   3   1       23.33       23.45      2.54 o 
  -4   3   1       68.38       67.26      6.58 o 
  -3   3   1     1293.01     1316.21     71.85 o 
  -2   3   1     1020.59      966.79     31.14 o 
  -1   3   1        3.06        4.46      0.30 o 
   0   3   1      371.29      352.93     14.28 o 
   1   3   1       55.47       53.31      2.36 o 
   2   3   1       66.67       67.99      5.47 o 
   3   3   1        0.45        0.74      0.28 o 
   4   3   1      165.66      146.86     19.94 o 
   5   3   1       27.94       28.29      1.31 o 
   6   3   1       14.42       14.34      1.60 o 
  -8   4   1        1.56        1.00      0.69 o 
  -7   4   1       10.87        8.87      1.25 o 
  -6   4   1       92.44       72.13      2.66 o 
  -5   4   1       22.64       25.19      1.93 o 
  -4   4   1      251.23      265.52      8.87 o 
  -3   4   1        1.71        2.12      0.31 o 
  -2   4   1     1229.36     1237.67     24.04 o 
  -1   4   1        2.66        0.93      0.21 o 
   0   4   1       55.52       49.89      2.83 o 
   1   4   1       94.36      107.28      4.10 o 
   2   4   1        1.69        1.31      0.34 o 
   3   4   1      125.45      117.59     15.47 o 
   4   4   1      215.46      216.00     21.82 o 
   5   4   1        3.56        4.14      0.70 o 
   6   4   1        1.18        1.74      0.83 o 
  -9   5   1        1.59        2.36      0.80 o 
  -8   5   1        0.16        0.82      0.55 o 
  -7   5   1        1.41        1.39      0.79 o 
  -6   5   1       19.58       18.07      1.49 o 
  -5   5   1       87.47       84.02      3.11 o 
  -4   5   1       55.99       45.55      1.76 o 
  -3   5   1      281.00      316.12      3.08 o 
  -2   5   1       23.02       25.89      1.26 o 
  -1   5   1       69.04       69.85      1.43 o 
   0   5   1       38.69       40.42      2.09 o 
   1   5   1      351.27      345.21     32.75 o 
   2   5   1       73.06       70.73      7.64 o 
   3   5   1      344.73      337.48     24.62 o 
   4   5   1       50.89       49.12      2.99 o 
   5   5   1        7.48        6.21      0.90 o 
  -9   6   1        0.14        0.83      0.62 o 
  -8   6   1        0.84        1.12      0.65 o 
  -7   6   1       15.13       12.44      1.39 o 
  -6   6   1        1.74        2.43      0.80 o 
  -5   6   1       20.79       20.55      1.51 o 
  -4   6   1        2.75        1.44      0.46 o 
  -3   6   1       89.49       96.43      1.87 o 
  -2   6   1      392.12      423.97      9.17 o 
  -1   6   1       82.14       78.87      3.86 o 
   0   6   1        1.30        1.48      0.23 o 
   1   6   1       46.46       47.35      2.26 o 
   2   6   1       17.87       14.41      1.04 o 
   3   6   1       71.91       63.00      3.04 o 
   4   6   1       42.92       39.03      3.66 o 
  -9   7   1        2.10        1.99      0.91 o 
  -8   7   1        0.07        0.00      0.57 o 
  -7   7   1        0.57        1.17      0.79 o 
  -6   7   1        0.28        0.66      0.59 o 
  -5   7   1       15.74       15.91      1.37 o 
  -4   7   1        0.28        1.12      0.39 o 
  -3   7   1       14.56       19.02      0.93 o 
  -2   7   1        2.22        3.27      0.49 o 
  -1   7   1        4.85        3.66      0.49 o 
   0   7   1       29.19       26.31      1.79 o 
   1   7   1       47.35       40.57      2.28 o 
   2   7   1       36.43       33.42      1.54 o 
   3   7   1       12.15       13.55      1.27 o 
   4   7   1        3.25        3.48      0.74 o 
  -8   8   1        0.06        1.36      0.80 o 
  -7   8   1       13.42       14.29      1.60 o 
  -6   8   1       32.05       26.54      1.96 o 
  -5   8   1       21.06       17.30      1.54 o 
  -4   8   1       35.95       33.56      1.32 o 
  -3   8   1        0.23        0.90      0.38 o 
  -2   8   1        1.68        2.32      0.52 o 
  -1   8   1       22.64       26.35      1.86 o 
   0   8   1       27.43       27.69      1.99 o 
   1   8   1       26.74       25.04      1.94 o 
   2   8   1        0.17        0.46      0.45 o 
   3   8   1        0.16        1.71      0.80 o 
  -8   9   1        5.37        5.38      1.34 o 
  -7   9   1        7.07        6.98      1.36 o 
  -6   9   1        1.90        1.11      0.63 o 
  -5   9   1        9.71       12.52      1.36 o 
  -4   9   1       13.06       16.24      1.02 o 
  -3   9   1       37.84       35.42      2.03 o 
  -2   9   1        0.27        1.12      0.68 o 
  -1   9   1        0.41        0.71      0.66 o 
   0   9   1        1.93        2.76      0.88 o 
   1   9   1        2.12        2.62      0.83 o 
  -7  10   1        1.07        2.96      0.88 o 
  -6  10   1        0.82        0.88      0.55 o 
  -5  10   1        4.37        4.28      1.08 o 
  -4  10   1        0.19        0.53      0.41 o 
  -3  10   1        3.07        3.26      0.63 o 
  -2  10   1        0.71        1.00      0.66 o 
  -1  10   1        0.49        0.00      0.57 o 
   0  10   1        1.65        2.93      1.08 o 
  -5  11   1        1.88        2.22      0.79 o 
  -4  11   1        0.03        0.00      0.37 o 
  -3  11   1        6.62        8.78      1.54 o 
  -2  11   1        0.84        2.62      0.99 o 
   1 -11   2        9.35       11.58      1.73 o 
   2 -11   2        0.33        0.94      0.68 o 
   3 -11   2        0.16        0.20      0.60 o 
   4 -11   2        3.70        7.02      1.25 o 
   5 -11   2        1.87        4.93      1.12 o 
   6 -11   2        8.46       11.75      1.73 o 
  -1 -10   2        1.35        1.26      0.89 o 
   0 -10   2        0.05        0.88      0.65 o 
   1 -10   2        0.24        1.22      0.72 o 
   2 -10   2        5.63        7.64      1.31 o 
   3 -10   2        1.55        2.54      0.53 o 
   4 -10   2        1.91        2.66      0.82 o 
   5 -10   2        7.65        6.68      1.28 o 
   6 -10   2        1.92        0.46      0.59 o 
   7 -10   2        2.29        4.93      1.16 o 
  -2  -9   2       10.20       12.23      1.49 o 
  -1  -9   2       10.56        7.21      1.36 o 
   0  -9   2       95.46       84.20      3.47 o 
   1  -9   2        9.81       10.30      1.43 o 
   2  -9   2       27.87       31.92      1.47 o 
   3  -9   2        1.96        2.88      0.55 o 
   4  -9   2        3.92        4.77      0.99 o 
   5  -9   2        2.07        1.71      0.80 o 
   6  -9   2        4.73        8.38      1.45 o 
   7  -9   2        1.82        1.76      0.74 o 
  -3  -8   2        3.38        3.90      1.05 o 
  -2  -8   2        2.67        3.13      0.94 o 
  -1  -8   2        4.02        2.16      0.80 o 
   0  -8   2        9.26        9.35      1.32 o 
   1  -8   2      230.04      210.51      4.74 o 
   2  -8   2      108.41       97.42      6.84 o 
   3  -8   2        8.35        8.98      0.69 o 
   4  -8   2       83.39       81.49      3.02 o 
   5  -8   2      151.70      146.49      4.33 o 
   6  -8   2       10.85       12.63      1.54 o 
   7  -8   2        4.98        7.67      1.45 o 
   8  -8   2        2.19        3.31      1.08 o 
  -4  -7   2        6.53        6.49      0.95 o 
  -3  -7   2        2.00        2.41      0.58 o 
  -2  -7   2       24.15       21.23      1.11 o 
  -1  -7   2        0.04        0.60      0.27 o 
   0  -7   2        2.32        4.67      0.92 o 
   1  -7   2       51.12       55.92      3.73 o 
   2  -7   2       86.88       75.64      3.22 o 
   3  -7   2        0.19        0.28      0.22 o 
   4  -7   2       34.00       31.91      1.85 o 
   5  -7   2       84.88       80.07      3.05 o 
   6  -7   2        5.33        5.68      1.16 o 
   7  -7   2        0.01        0.12      0.57 o 
   8  -7   2        0.49        0.46      0.66 o 
  -5  -6   2        0.69        2.50      0.66 o 
  -4  -6   2       13.44       11.39      0.96 o 
  -3  -6   2        1.87        1.95      0.53 o 
  -2  -6   2        0.10        0.00      0.24 o 
  -1  -6   2       22.42       24.81      3.91 o 
   0  -6   2      102.92      101.45      3.50 o 
   1  -6   2       23.63       30.10      1.00 o 
   2  -6   2       42.95       39.83      1.14 o 
   3  -6   2      118.45      100.26      1.94 o 
   4  -6   2       32.46       31.45      1.73 o 
   5  -6   2        0.31        0.32      0.46 o 
   6  -6   2        8.41        8.49      1.26 o 
   7  -6   2        0.20        0.66      0.60 o 
   8  -6   2       10.43       12.04      1.45 o 
  -6  -5   2       15.59       17.87      1.25 o 
  -5  -5   2       84.00       85.71      5.25 o 
  -4  -5   2        2.29        3.17      0.66 o 
  -3  -5   2       22.18       23.16      2.80 o 
  -2  -5   2       89.57       88.08     13.53 o 
  -1  -5   2       31.69       31.97      0.81 o 
   0  -5   2       41.81       37.14      1.66 o 
   1  -5   2        1.08        0.07      0.15 o 
   2  -5   2      101.05      103.12      1.64 o 
   3  -5   2       18.20       20.20      0.71 o 
   4  -5   2       16.58       15.96      1.20 o 
   5  -5   2        9.01        9.72      1.08 o 
   6  -5   2        4.25        3.53      0.89 o 
   7  -5   2        0.07        0.43      0.57 o 
   8  -5   2        0.82        0.85      0.65 o 
  -6  -4   2        8.09       12.31      1.00 o 
  -5  -4   2        9.21        9.56      0.94 o 
  -4  -4   2       15.92       15.06      1.12 o 
  -3  -4   2       46.88       42.67      5.34 o 
  -2  -4   2       80.04       87.82     11.33 o 
  -1  -4   2       98.34      110.92      3.71 o 
   0  -4   2        6.59        4.76      0.34 o 
   1  -4   2      303.05      288.41     12.53 o 
   2  -4   2        0.34        1.10      0.22 o 
   3  -4   2      309.71      293.28      2.40 o 
   4  -4   2      553.34      543.46      6.39 o 
   5  -4   2        2.59        3.82      0.80 o 
   6  -4   2       43.87       39.86      2.08 o 
   7  -4   2       61.83       56.11      2.62 o 
   8  -4   2        1.89        3.29      0.66 o 
  -7  -3   2        0.52        2.45      0.89 o 
  -6  -3   2        0.14        1.72      0.59 o 
  -5  -3   2       34.56       31.71      2.30 o 
  -4  -3   2       68.35       61.81      5.26 o 
  -3  -3   2       51.20       52.04      8.03 o 
  -2  -3   2      169.32      200.15     19.72 o 
  -1  -3   2       58.09       70.02      3.84 o 
   0  -3   2        1.79        1.38      0.18 o 
   1  -3   2       27.05       27.93      0.84 o 
   2  -3   2      340.31      336.03      5.05 o 
   3  -3   2        0.68        0.42      0.29 o 
   4  -3   2      222.48      212.31      3.80 o 
   5  -3   2      362.91      364.56      5.41 o 
   6  -3   2       37.36       35.99      1.93 o 
   7  -3   2       10.23       12.94      1.05 o 
   8  -3   2       98.12      103.61      4.13 o 
  -7  -2   2        5.01        7.12      1.36 o 
  -6  -2   2        0.18        0.22      0.33 o 
  -5  -2   2       68.15       64.52      3.01 o 
  -4  -2   2       15.31       14.64      2.43 o 
  -3  -2   2       65.69       79.23     10.33 o 
  -2  -2   2     1183.06     1203.19    114.86 o 
  -1  -2   2       25.42       34.54      2.92 o 
   0  -2   2      247.92      228.59     14.68 o 
   1  -2   2     3183.10     2944.51     64.47 o 
   2  -2   2      549.16      526.57      4.64 o 
   3  -2   2      143.23      134.01      2.60 o 
   4  -2   2      265.56      245.35      3.88 o 
   5  -2   2        1.94        2.88      0.66 o 
   6  -2   2       25.03       24.87      1.14 o 
   7  -2   2       22.29       22.30      1.85 o 
   8  -2   2        0.80        1.59      0.83 o 
  -8  -1   2       23.08       16.54      1.77 o 
  -7  -1   2       30.50       30.14      2.13 o 
  -6  -1   2       70.93       67.61      1.80 o 
  -5  -1   2       38.04       37.83      1.79 o 
  -4  -1   2      360.06      337.27     20.93 o 
  -3  -1   2      146.21      158.62      7.68 o 
  -2  -1   2      980.91     1035.65     46.16 o 
  -1  -1   2      529.14      521.23     40.03 o 
   0  -1   2     1629.79     1727.40     80.55 o 
   1  -1   2      900.50      974.31      5.45 o 
   2  -1   2      161.17      153.97      2.33 o 
   3  -1   2       38.82       35.52      2.19 o 
   4  -1   2      340.73      353.27      6.39 o 
   5  -1   2       43.60       43.79      3.05 o 
   6  -1   2        2.83        3.96      0.94 o 
   7  -1   2        0.29        0.42      0.62 o 
   8  -1   2       15.97       15.79      1.73 o 
  -8   0   2       45.59       47.01      2.77 o 
  -7   0   2        0.12        0.39      0.55 o 
  -6   0   2       89.43       82.83      3.00 o 
  -5   0   2        9.10        8.25      0.44 o 
  -4   0   2      234.31      261.21     18.62 o 
  -3   0   2     1372.81     1363.52     77.09 o 
  -1   0   2     1953.53     1945.36     80.28 o 
   0   0   2        8.17        6.04      0.23 o 
   1   0   2     1391.95     1494.36     94.67 o 
   2   0   2       38.76       53.86      5.35 o 
   3   0   2      688.50      765.48     62.58 o 
   4   0   2       18.54       18.49      0.84 o 
   5   0   2        7.50        7.93      0.97 o 
   6   0   2        1.36        1.36      0.63 o 
   7   0   2       26.86       28.23      2.13 o 
  -8   1   2        4.38        4.88      1.19 o 
  -7   1   2       23.67       25.43      1.88 o 
  -6   1   2        0.29        0.59      0.30 o 
  -5   1   2        7.04       10.00      0.73 o 
  -4   1   2      228.31      221.88     15.99 o 
  -3   1   2      207.86      235.54     26.78 o 
  -2   1   2    12475.13     9944.18     38.80 o 
  -1   1   2      111.63      125.76      5.91 o 
   0   1   2     6502.01     5989.63    880.41 o 
   1   1   2     6133.23     6159.18    321.39 o 
   2   1   2       41.32       54.78      5.09 o 
   3   1   2        2.58        3.15      0.29 o 
   4   1   2      216.06      237.11     18.08 o 
   5   1   2        0.24        0.92      0.45 o 
   6   1   2       16.25       16.46      1.56 o 
   7   1   2        1.76        2.50      0.82 o 
  -9   2   2        0.35        0.95      0.74 o 
  -8   2   2        1.18        0.06      0.60 o 
  -7   2   2       39.09       41.46      1.48 o 
  -6   2   2        1.96        1.76      0.52 o 
  -5   2   2       15.67       16.59      2.25 o 
  -4   2   2        3.15        2.12      0.28 o 
  -3   2   2       48.16       52.50      4.18 o 
  -2   2   2      735.20      784.42     25.92 o 
  -1   2   2        4.59        7.98      0.36 o 
   0   2   2     1512.60     1590.56     82.58 o 
   1   2   2       14.82       16.15      1.50 o 
   2   2   2      116.35      135.35     13.46 o 
   3   2   2        5.84        4.92      0.35 o 
   4   2   2       88.55       73.44      6.51 o 
   5   2   2       38.73       45.08      2.40 o 
   6   2   2        6.33        6.27      1.22 o 
   7   2   2        2.09        2.57      0.89 o 
  -9   3   2        0.45        0.68      0.69 o 
  -7   3   2       49.56       44.83      2.16 o 
  -6   3   2       34.02       30.56      1.63 o 
  -5   3   2       72.72       70.71      4.64 o 
  -4   3   2      432.37      405.45     30.72 o 
  -3   3   2        0.68        1.32      0.25 o 
  -2   3   2       52.24       41.57      0.94 o 
  -1   3   2      103.72       90.65      4.14 o 
   0   3   2        0.01        0.45      0.11 o 
   1   3   2      140.21      159.46     10.64 o 
   2   3   2      153.73      163.01     13.52 o 
   3   3   2        6.82        6.54      0.60 o 
   4   3   2      146.52      134.34     14.35 o 
   5   3   2       21.97       22.67      1.83 o 
   6   3   2        2.08        2.99      0.91 o 
  -8   4   2        4.25        2.79      0.92 o 
  -7   4   2        9.93        9.26      1.26 o 
  -6   4   2      221.57      180.66      4.14 o 
  -5   4   2      103.40       92.69      6.45 o 
  -4   4   2      428.66      454.19      4.59 o 
  -3   4   2      421.23      430.44     14.42 o 
  -2   4   2      160.73      135.46      1.89 o 
  -1   4   2        4.85        7.30      0.64 o 
   0   4   2      137.99      130.77      9.90 o 
   1   4   2        5.96        7.25      0.39 o 
   2   4   2        0.02        0.00      0.20 o 
   3   4   2       12.56       10.77      0.80 o 
   4   4   2       35.18       35.03      3.90 o 
   5   4   2        3.55        5.16      1.16 o 
   6   4   2        1.23        2.13      0.82 o 
  -9   5   2        0.37        1.49      0.69 o 
  -8   5   2        2.74        2.37      0.83 o 
  -7   5   2        2.79        3.40      0.94 o 
  -6   5   2       16.39       13.74      1.39 o 
  -5   5   2       12.54       12.24      0.69 o 
  -4   5   2      243.62      243.51      2.84 o 
  -3   5   2      391.39      398.67      9.53 o 
  -2   5   2      129.67      145.36      2.16 o 
  -1   5   2       22.20       20.66      1.83 o 
   0   5   2       22.33       20.76      2.86 o 
   1   5   2       26.27       24.00      1.97 o 
   2   5   2      487.27      490.11     41.15 o 
   3   5   2      177.43      171.91     18.10 o 
   4   5   2        0.28        1.13      0.39 o 
   5   5   2        4.33        9.24      1.54 o 
  -9   6   2        1.10        1.71      0.80 o 
  -8   6   2        0.03        0.17      0.55 o 
  -7   6   2        2.03        1.96      0.77 o 
  -6   6   2        7.37        9.18      1.28 o 
  -5   6   2       32.81       33.16      1.17 o 
  -4   6   2        2.61        4.73      0.55 o 
  -3   6   2        0.00        0.00      0.29 o 
  -2   6   2        8.69        9.21      0.64 o 
  -1   6   2        1.23        1.94      0.37 o 
   0   6   2        6.30        5.86      0.55 o 
   1   6   2        8.41        7.84      1.22 o 
   2   6   2      300.30      306.95     27.99 o 
   3   6   2       14.78       11.85      1.66 o 
   4   6   2       36.35       32.87      1.61 o 
  -9   7   2        6.48        9.18      1.54 o 
  -8   7   2       16.95       19.13      1.77 o 
  -7   7   2        1.48        1.22      0.74 o 
  -6   7   2        0.17        0.34      0.57 o 
  -5   7   2        0.43        0.39      0.30 o 
  -4   7   2        6.14        6.57      0.69 o 
  -3   7   2        4.51        5.20      0.65 o 
  -2   7   2        0.05        0.00      0.35 o 
  -1   7   2        1.17        1.88      0.72 o 
   0   7   2        0.87        1.52      0.74 o 
   1   7   2       48.53       43.88      2.45 o 
   2   7   2        8.95       10.00      1.05 o 
   3   7   2        1.07        1.33      0.51 o 
  -8   8   2        9.84        8.39      1.51 o 
  -7   8   2       19.41       21.10      1.86 o 
  -6   8   2       23.03       19.85      1.73 o 
  -5   8   2       19.15       16.29      0.98 o 
  -4   8   2       14.33       14.62      0.92 o 
  -3   8   2       21.91       21.93      1.10 o 
  -2   8   2        5.81        6.43      0.72 o 
  -1   8   2       60.80       62.02      2.86 o 
   0   8   2       28.52       26.34      2.00 o 
   1   8   2        0.37        0.57      0.60 o 
   2   8   2        5.27        4.99      1.16 o 
  -8   9   2        6.31        7.19      1.49 o 
  -7   9   2        5.70        8.90      1.46 o 
  -6   9   2        0.64        1.36      0.69 o 
  -5   9   2       43.84       40.98      1.60 o 
  -4   9   2        2.89        2.88      0.62 o 
  -3   9   2       26.81       23.30      1.22 o 
  -2   9   2        1.06        1.99      0.89 o 
  -1   9   2        0.00        0.00      0.54 o 
   0   9   2        8.06        9.40      1.57 o 
   1   9   2        0.09        0.69      0.65 o 
  -7  10   2        3.33        6.10      1.31 o 
  -6  10   2        0.40        0.91      0.60 o 
  -5  10   2        0.26        0.06      0.52 o 
  -4  10   2       15.57       15.95      1.59 o 
  -3  10   2       19.34       19.79      1.76 o 
  -2  10   2       14.97       13.14      1.56 o 
  -1  10   2       24.68       25.77      2.16 o 
   0  10   2       13.50       14.31      1.71 o 
  -5  11   2        1.57        3.91      1.03 o 
  -4  11   2        1.10        2.13      0.57 o 
  -3  11   2        0.44        1.71      0.86 o 
   1 -11   3        5.79        7.13      1.39 o 
   2 -11   3        4.22        5.91      1.22 o 
   3 -11   3        1.13        1.45      0.77 o 
   4 -11   3        1.88        7.10      1.25 o 
   5 -11   3        1.25        4.47      1.09 o 
  -1 -10   3        0.43        0.17      0.66 o 
   0 -10   3        0.91        3.13      0.95 o 
   1 -10   3        2.46        4.27      1.03 o 
   2 -10   3        9.79       10.07      1.20 o 
   3 -10   3        0.02        0.35      0.38 o 
   4 -10   3        0.12        0.83      0.52 o 
   5 -10   3       10.30       12.37      1.39 o 
   6 -10   3        1.51        1.60      0.77 o 
   7 -10   3        6.22        9.23      1.65 o 
  -2  -9   3       11.25        9.75      1.56 o 
  -1  -9   3       26.02       21.96      1.86 o 
   0  -9   3        4.29        5.36      1.20 o 
   1  -9   3       93.65       89.52      3.34 o 
   2  -9   3       90.15       97.19      6.19 o 
   3  -9   3        2.31        2.08      0.51 o 
   4  -9   3       29.08       29.05      1.93 o 
   5  -9   3       12.95       13.34      1.46 o 
   6  -9   3       10.88       10.67      1.57 o 
   7  -9   3        0.93        0.34      0.54 o 
  -3  -8   3       13.13       13.11      1.00 o 
  -2  -8   3        4.90        4.02      0.64 o 
  -1  -8   3      136.09      117.98      3.93 o 
   0  -8   3       13.35       10.29      1.37 o 
   1  -8   3       23.84       23.95      2.19 o 
   2  -8   3       28.07       24.41      1.41 o 
   3  -8   3      307.07      292.99     11.25 o 
   4  -8   3      179.63      168.20      4.40 o 
   5  -8   3      160.03      159.89      4.57 o 
   6  -8   3        2.05        1.12      0.72 o 
   7  -8   3        0.14        0.00      0.57 o 
   8  -8   3        2.06        3.74      1.17 o 
  -4  -7   3        2.98        3.51      0.68 o 
  -3  -7   3        1.48        1.35      0.38 o 
  -2  -7   3       23.88       21.95      1.13 o 
  -1  -7   3        0.01        0.45      0.45 o 
   0  -7   3        1.41        1.46      0.62 o 
   1  -7   3       47.77       52.50      1.53 o 
   2  -7   3      159.64      142.08     12.79 o 
   3  -7   3        0.13        0.51      0.29 o 
   4  -7   3       10.08       13.25      1.29 o 
   5  -7   3      149.10      146.98      4.19 o 
   6  -7   3       19.35       21.13      1.76 o 
   7  -7   3        8.13       10.29      1.51 o 
   8  -7   3        7.19        8.83      1.51 o 
  -5  -6   3       18.61       23.03      1.38 o 
  -4  -6   3        0.93        1.49      0.52 o 
  -3  -6   3        0.00        0.30      0.36 o 
  -2  -6   3        0.28        0.97      0.28 o 
  -1  -6   3        2.17        3.02      0.46 o 
   0  -6   3        2.20        1.85      0.36 o 
   1  -6   3       76.68       77.73      4.75 o 
   2  -6   3       41.22       39.97      1.14 o 
   3  -6   3       50.39       44.50      2.39 o 
   4  -6   3       15.17       16.60      1.29 o 
   5  -6   3       14.16       11.24      1.22 o 
   6  -6   3       25.06       24.70      1.80 o 
   7  -6   3       11.66       11.10      1.52 o 
   8  -6   3        1.11        2.40      0.89 o 
  -6  -5   3       89.30       93.13      5.85 o 
  -5  -5   3        8.14        9.60      1.01 o 
  -4  -5   3       22.77       19.86      2.27 o 
  -3  -5   3        1.63        1.94      0.48 o 
  -2  -5   3       48.37       60.26      7.22 o 
  -1  -5   3       70.05       77.54      5.65 o 
   0  -5   3      192.99      203.86     12.68 o 
   1  -5   3       19.35       15.28      0.89 o 
   2  -5   3       66.22       59.21      1.24 o 
   3  -5   3        5.77        7.64      0.44 o 
   4  -5   3       38.36       36.78      1.83 o 
   5  -5   3        1.35        1.11      0.52 o 
   6  -5   3        1.37        1.22      0.63 o 
   7  -5   3       11.48       13.65      1.48 o 
   8  -5   3        1.42        1.31      0.75 o 
  -7  -4   3       11.43       14.92      1.74 o 
  -6  -4   3        1.47        2.66      0.61 o 
  -5  -4   3      122.97      129.75      7.86 o 
  -4  -4   3       45.71       51.57      2.51 o 
  -3  -4   3      111.30      115.92      9.94 o 
  -2  -4   3      961.99     1106.68     73.24 o 
  -1  -4   3       45.26       47.75      2.37 o 
   0  -4   3       33.41       32.04      3.17 o 
   1  -4   3       30.41       26.57      0.79 o 
   2  -4   3       50.21       62.97      1.12 o 
   3  -4   3        2.99        1.47      0.21 o 
   4  -4   3       29.43       39.43      1.82 o 
   5  -4   3       30.73       28.74      1.68 o 
   6  -4   3       15.24       14.92      1.37 o 
   7  -4   3        0.28        0.34      0.62 o 
   8  -4   3        2.52        2.73      0.77 o 
  -7  -3   3        5.28        7.53      1.45 o 
  -6  -3   3        0.06        0.67      0.39 o 
  -5  -3   3       11.75       14.49      1.05 o 
  -4  -3   3       29.15       30.30      2.51 o 
  -3  -3   3       26.90       23.45      2.47 o 
  -2  -3   3      287.86      318.33     25.51 o 
  -1  -3   3       93.22      107.60      6.05 o 
   0  -3   3     1203.58     1176.87     85.35 o 
   1  -3   3      172.58      164.59      2.90 o 
   2  -3   3      242.46      296.17      4.95 o 
   3  -3   3        0.48        0.68      0.40 o 
   4  -3   3       48.89       53.06      2.00 o 
   5  -3   3       64.17       65.53      2.43 o 
   6  -3   3       19.41       18.76      1.46 o 
   7  -3   3       14.64       13.88      1.59 o 
   8  -3   3       22.40       20.44      1.89 o 
  -8  -2   3        1.42        1.37      0.83 o 
  -7  -2   3        9.44        8.75      1.43 o 
  -6  -2   3       11.21       12.31      0.88 o 
  -5  -2   3       30.85       32.05      3.03 o 
  -4  -2   3       81.28       80.11      7.43 o 
  -3  -2   3      147.29      160.25     14.82 o 
  -2  -2   3      133.14      156.16     11.85 o 
  -1  -2   3       44.18       58.19      3.62 o 
   0  -2   3      210.51      228.74     11.02 o 
   1  -2   3     1025.76     1007.13      4.04 o 
   2  -2   3       30.04       30.54      1.19 o 
   3  -2   3        1.91        2.63      0.51 o 
   4  -2   3       52.49       46.50      1.80 o 
   5  -2   3       41.81       42.43      1.48 o 
   6  -2   3        0.84        1.07      0.39 o 
   7  -2   3        1.64        1.26      0.75 o 
   8  -2   3       54.01       53.35      3.08 o 
  -8  -1   3        1.67        2.63      1.00 o 
  -7  -1   3       43.00       42.71      2.46 o 
  -6  -1   3       15.00       15.02      0.88 o 
  -5  -1   3       75.95       70.74      1.68 o 
  -4  -1   3      221.32      215.33      9.88 o 
  -3  -1   3       41.04       47.71      2.96 o 
  -2  -1   3       85.49       97.58      3.23 o 
  -1  -1   3      232.68      283.02     14.36 o 
   0  -1   3     1415.29     1612.88     60.31 o 
   1  -1   3     1172.79     1201.31     50.48 o 
   2  -1   3       53.70       49.82      3.94 o 
   3  -1   3       60.63       53.57      4.72 o 
   4  -1   3      112.47      128.68      2.13 o 
   5  -1   3        3.31        2.63      0.57 o 
   6  -1   3       13.39       12.41      1.39 o 
   7  -1   3       21.93       22.47      1.93 o 
  -8   0   3       24.30       20.11      1.85 o 
  -7   0   3        4.01        5.70      1.14 o 
  -6   0   3        0.09        0.16      0.25 o 
  -5   0   3       61.23       55.57      3.95 o 
  -4   0   3     1335.91     1452.18      9.03 o 
  -3   0   3      982.95     1033.67     48.39 o 
  -2   0   3     5572.49     6024.63     29.37 o 
  -1   0   3     5384.52     5577.35    511.80 o 
   0   0   3      274.66      309.05     13.22 o 
   1   0   3     2509.16     2535.01    167.11 o 
   2   0   3      109.48      103.99      7.51 o 
   3   0   3       11.75        9.08      0.71 o 
   4   0   3       18.01       19.55      1.38 o 
   5   0   3        4.58        3.57      0.82 o 
   6   0   3        5.23        5.62      1.12 o 
   7   0   3        4.92        4.94      1.23 o 
  -9   1   3        8.26        9.29      1.59 o 
  -8   1   3        6.16        4.84      1.12 o 
  -7   1   3       14.24       13.62      1.40 o 
  -6   1   3       39.90       37.60      3.01 o 
  -5   1   3       16.56       25.05      2.72 o 
  -4   1   3      393.16      396.99     46.77 o 
  -3   1   3       40.31       32.69      1.66 o 
  -2   1   3      811.38      902.24     21.72 o 
  -1   1   3     1149.29     1220.23    103.49 o 
   0   1   3     1641.69     1780.70     90.17 o 
   1   1   3      963.77     1036.22     68.28 o 
   2   1   3     4694.71     4638.58    495.46 o 
   3   1   3      173.77      183.25     18.95 o 
   4   1   3       31.50       31.03      2.84 o 
   5   1   3        2.31        1.97      0.66 o 
   6   1   3        4.31        3.51      0.97 o 
   7   1   3        2.70        4.00      1.03 o 
  -9   2   3        0.49        0.51      0.66 o 
  -8   2   3       32.47       31.77      2.20 o 
  -7   2   3       20.02       22.15      1.45 o 
  -6   2   3        0.85        0.99      0.45 o 
  -5   2   3        2.29        7.93      3.54 o 
  -4   2   3      590.86      613.88     71.75 o 
  -3   2   3      368.73      344.18     19.49 o 
  -2   2   3      800.46      785.06      3.01 o 
  -1   2   3      396.42      392.99     25.50 o 
   0   2   3       99.54      100.99      7.40 o 
   1   2   3       92.12       90.06      7.08 o 
   2   2   3       69.12       97.47      7.81 o 
   3   2   3       16.27       20.31      1.80 o 
   4   2   3        2.01        1.49      0.34 o 
   5   2   3      112.93      128.62      4.11 o 
   6   2   3        0.17        1.03      0.57 o 
  -9   3   3        0.93        0.94      0.69 o 
  -7   3   3       55.01       45.76      2.19 o 
  -6   3   3        4.57        2.48      0.68 o 
  -5   3   3       68.42       78.03      3.50 o 
  -4   3   3      388.14      374.82     35.92 o 
  -3   3   3      342.52      360.94     15.97 o 
  -2   3   3       78.25       83.13      1.42 o 
  -1   3   3      166.78      181.64      7.29 o 
   0   3   3      215.48      216.38     14.07 o 
   1   3   3      118.72      128.73      7.73 o 
   2   3   3        0.25        0.35      0.15 o 
   3   3   3       11.68       15.52      3.90 o 
   4   3   3       26.24       22.79      2.50 o 
   5   3   3        6.26        5.22      1.16 o 
   6   3   3        9.47       10.13      1.63 o 
  -8   4   3       41.48       34.22      2.13 o 
  -7   4   3      102.89       92.49      3.20 o 
  -6   4   3       69.91       48.44      2.22 o 
  -5   4   3      143.37      143.35      7.65 o 
  -4   4   3       86.53       78.53      6.38 o 
  -3   4   3       38.76       42.95      1.27 o 
  -2   4   3       18.83       15.74      0.70 o 
  -1   4   3      559.15      566.62     24.67 o 
   0   4   3        0.76        0.56      0.19 o 
   1   4   3       46.23       41.44      1.61 o 
   2   4   3      193.98      176.22     14.01 o 
   3   4   3       55.91       58.42      9.34 o 
   4   4   3        0.66        1.49      0.49 o 
   5   4   3        0.01        0.05      0.52 o 
  -9   5   3        0.41        0.54      0.60 o 
  -8   5   3        4.20        5.27      1.12 o 
  -7   5   3       63.01       55.82      2.62 o 
  -6   5   3      254.95      224.94      4.85 o 
  -5   5   3       13.78       15.93      1.04 o 
  -4   5   3       32.56       33.19      1.13 o 
  -3   5   3        4.16        4.62      0.51 o 
  -2   5   3      326.50      335.29      3.42 o 
  -1   5   3      210.95      194.60      6.61 o 
   0   5   3        0.12        0.58      0.26 o 
   1   5   3      489.36      447.70     19.23 o 
   2   5   3       32.44       28.17      2.12 o 
   3   5   3        0.67        1.04      0.42 o 
   4   5   3        0.02        0.91      0.39 o 
   5   5   3        2.86        2.59      0.97 o 
  -9   6   3        1.04        2.19      0.83 o 
  -8   6   3       11.03       10.43      1.46 o 
  -7   6   3       18.53       15.06      1.48 o 
  -6   6   3        0.02        0.22      0.55 o 
  -5   6   3        1.25        1.39      0.40 o 
  -4   6   3       65.07       68.42      6.45 o 
  -3   6   3        1.07        0.69      0.30 o 
  -2   6   3       32.08       32.64      1.17 o 
  -1   6   3        4.65        5.22      0.92 o 
   0   6   3       21.79       19.13      1.30 o 
   1   6   3      268.18      243.18      5.30 o 
   2   6   3       17.12       15.06      1.27 o 
   3   6   3        1.74        2.30      0.59 o 
   4   6   3        2.46        2.77      0.61 o 
  -9   7   3        7.39       12.21      1.76 o 
  -8   7   3        0.83        2.20      0.80 o 
  -7   7   3        8.89        7.61      1.32 o 
  -6   7   3       26.22       26.91      1.94 o 
  -5   7   3       51.21       45.69      1.53 o 
  -4   7   3        2.43        2.22      0.48 o 
  -3   7   3        0.03        0.12      0.27 o 
  -2   7   3        2.33        1.90      0.45 o 
  -1   7   3       48.22       47.40      1.52 o 
   0   7   3      109.68       91.58      3.40 o 
   1   7   3        0.77        0.71      0.60 o 
   2   7   3       19.51       17.61      1.19 o 
   3   7   3        0.00        0.49      0.56 o 
  -8   8   3       14.77       19.16      1.85 o 
  -7   8   3        2.64        5.58      1.23 o 
  -6   8   3        2.87        4.39      1.11 o 
  -5   8   3        0.54        1.33      0.41 o 
  -4   8   3        0.52        0.91      0.41 o 
  -3   8   3       11.01       12.31      0.87 o 
  -2   8   3       22.27       22.56      1.74 o 
  -1   8   3       73.18       67.85      3.03 o 
   0   8   3       57.27       55.91      2.85 o 
   1   8   3        8.99       10.37      1.56 o 
   2   8   3        0.36        0.25      0.51 o 
  -8   9   3        0.48        0.55      0.65 o 
  -7   9   3        5.60        5.71      1.31 o 
  -6   9   3        9.74       11.01      1.56 o 
  -5   9   3       25.66       28.63      1.37 o 
  -4   9   3        0.09        0.81      0.41 o 
  -3   9   3        7.30        7.72      0.88 o 
  -2   9   3        0.00        0.94      0.66 o 
  -1   9   3        1.26        3.13      0.92 o 
   0   9   3        2.07        1.74      0.71 o 
   1   9   3        2.48        2.90      0.99 o 
  -7  10   3        5.21        7.58      1.42 o 
  -6  10   3        0.65        1.05      0.55 o 
  -5  10   3        0.98        0.81      0.42 o 
  -4  10   3        2.83        3.36      0.65 o 
  -3  10   3        3.39        4.04      1.12 o 
  -2  10   3        5.10        9.90      1.63 o 
  -1  10   3        9.79       12.81      1.79 o 
   1 -11   4        0.62        2.05      0.86 o 
   2 -11   4        3.96        7.16      1.34 o 
   4 -11   4        9.68       14.00      1.43 o 
   5 -11   4       36.29       45.65      2.71 o 
  -1 -10   4        6.60        8.95      1.60 o 
   0 -10   4       18.03       22.30      1.93 o 
   1 -10   4        0.00        0.09      0.55 o 
   2 -10   4        6.07        6.98      1.26 o 
   3 -10   4       15.27       14.54      1.39 o 
   4 -10   4       42.37       41.22      2.39 o 
   5 -10   4        0.63        0.82      0.57 o 
   6 -10   4        0.73        0.06      0.60 o 
  -2  -9   4        3.72        3.82      1.17 o 
  -1  -9   4        1.29        1.74      0.83 o 
   0  -9   4        2.96        1.97      0.86 o 
   1  -9   4        0.32        0.88      0.66 o 
   2  -9   4        3.64        2.34      0.68 o 
   3  -9   4        0.06        0.39      0.35 o 
   4  -9   4        3.64        4.90      1.08 o 
   5  -9   4        5.33        4.81      1.14 o 
   6  -9   4        0.08        1.22      0.72 o 
   7  -9   4        0.68        1.66      0.86 o 
  -4  -8   4        0.01        0.63      0.34 o 
  -3  -8   4       22.89       21.33      1.27 o 
  -2  -8   4       36.74       33.04      1.70 o 
  -1  -8   4        7.99        7.58      1.29 o 
   0  -8   4        0.07        0.00      0.54 o 
   1  -8   4        5.89        7.77      1.02 o 
   2  -8   4       28.71       25.35      1.12 o 
   3  -8   4      265.59      262.89      6.56 o 
   4  -8   4       20.82       22.95      1.79 o 
   5  -8   4        4.94        4.68      1.17 o 
   6  -8   4        5.72        4.37      1.17 o 
   7  -8   4        2.02        3.94      1.06 o 
  -4  -7   4        2.49        2.70      0.50 o 
  -3  -7   4       10.02       10.64      0.77 o 
  -2  -7   4       21.62       20.51      1.31 o 
  -1  -7   4        9.64        7.67      1.19 o 
   0  -7   4       77.40       72.90      2.70 o 
   1  -7   4       13.42       14.23      1.06 o 
   2  -7   4       88.80       88.84      3.13 o 
   3  -7   4       72.58       63.38      1.56 o 
   4  -7   4        5.76        8.76      1.22 o 
   5  -7   4        0.33        0.00      0.51 o 
   6  -7   4        0.41        0.03      0.57 o 
   7  -7   4        0.02        0.46      0.60 o 
   8  -7   4        2.28        3.19      1.09 o 
  -5  -6   4        6.93        9.98      1.08 o 
  -4  -6   4       11.78        9.48      0.99 o 
  -3  -6   4       44.94       40.84      1.25 o 
  -2  -6   4       28.34       35.69      1.97 o 
  -1  -6   4       20.88       20.96      1.43 o 
   0  -6   4       16.03       14.81      0.71 o 
   1  -6   4      129.82      122.18      8.42 o 
   2  -6   4        0.07        0.20      0.17 o 
   3  -6   4        0.35        0.82      0.25 o 
   4  -6   4       32.91       33.08      1.86 o 
   5  -6   4        8.10        7.65      1.17 o 
   6  -6   4        0.55        0.08      0.51 o 
   7  -6   4        0.02        0.49      0.62 o 
   8  -6   4        0.26        0.48      0.68 o 
  -6  -5   4        1.22        1.59      0.57 o 
  -5  -5   4        2.84        4.48      0.76 o 
  -4  -5   4        3.22        2.31      0.55 o 
  -3  -5   4        2.65        4.33      0.61 o 
  -2  -5   4       90.40       88.51      3.75 o 
  -1  -5   4       17.41       14.48      1.76 o 
   0  -5   4       52.53       55.40      4.81 o 
   1  -5   4        0.00        0.00      0.14 o 
   2  -5   4       52.08       42.80      1.07 o 
   3  -5   4       41.28       30.54      0.83 o 
   4  -5   4        5.02        4.45      0.83 o 
   5  -5   4        0.88        1.86      0.66 o 
   6  -5   4        0.52        0.45      0.57 o 
   7  -5   4       16.03       16.65      1.60 o 
   8  -5   4        7.39        7.84      1.39 o 
  -7  -4   4        3.62        3.50      1.03 o 
  -6  -4   4        2.16        2.73      0.69 o 
  -5  -4   4        0.09        0.51      0.42 o 
  -4  -4   4      168.28      157.48      2.79 o 
  -3  -4   4       14.46       12.14      1.48 o 
  -2  -4   4       11.40       11.28      1.06 o 
  -1  -4   4     1133.67     1366.54    137.32 o 
   0  -4   4        0.81        1.43      0.25 o 
   1  -4   4      303.34      300.64     12.50 o 
   2  -4   4      833.63      873.68      4.37 o 
   3  -4   4      103.83      120.51      7.22 o 
   4  -4   4       54.47       61.73      2.33 o 
   5  -4   4        1.64        2.83      0.74 o 
   6  -4   4        1.44        1.66      0.71 o 
   7  -4   4        2.87        3.33      0.97 o 
   8  -4   4        0.00        1.03      0.63 o 
  -7  -3   4        2.19        3.90      1.09 o 
  -6  -3   4       12.47       13.21      0.99 o 
  -5  -3   4        2.18        3.06      0.56 o 
  -4  -3   4        4.54        5.89      0.62 o 
  -3  -3   4      115.76      123.06      8.49 o 
  -2  -3   4      264.22      260.31     18.42 o 
  -1  -3   4      199.89      229.07     16.85 o 
   0  -3   4     1007.45     1141.85     69.12 o 
   1  -3   4       13.68       21.52      0.64 o 
   2  -3   4     1514.15     1716.77     71.84 o 
   3  -3   4      856.05      875.46      7.73 o 
   4  -3   4      292.66      291.05      4.81 o 
   5  -3   4      117.85      118.63      3.33 o 
   6  -3   4       24.44       24.23      1.32 o 
   7  -3   4        9.01        9.83      1.00 o 
   8  -3   4        9.63        9.55      1.57 o 
  -8  -2   4        1.17        2.46      0.95 o 
  -7  -2   4        2.43        2.34      0.85 o 
  -6  -2   4        0.04        0.15      0.33 o 
  -5  -2   4       61.71       62.14      3.37 o 
  -4  -2   4      119.81      129.96     10.20 o 
  -3  -2   4       12.70       12.99      0.45 o 
  -2  -2   4      112.12      111.73      6.35 o 
  -1  -2   4       56.11       42.26      2.39 o 
   0  -2   4      509.01      549.51     22.73 o 
   1  -2   4      166.93      174.33      1.66 o 
   2  -2   4        6.41        3.56      0.46 o 
   3  -2   4        0.73        0.88      0.39 o 
   4  -2   4       17.58       16.62      0.83 o 
   5  -2   4        1.49        2.96      0.98 o 
   6  -2   4      122.48      133.01      4.55 o 
   7  -2   4        0.43        0.00      0.54 o 
  -8  -1   4       17.38       17.50      1.73 o 
  -7  -1   4        1.43        1.82      0.74 o 
  -6  -1   4       12.81       13.26      0.83 o 
  -5  -1   4        3.42        3.76      0.50 o 
  -4  -1   4       17.33       21.04      0.60 o 
  -3  -1   4       29.67       32.22      0.66 o 
  -2  -1   4      424.83      466.85     18.10 o 
  -1  -1   4      222.88      248.81     20.73 o 
   0  -1   4      188.80      186.97      7.32 o 
   1  -1   4        5.00        6.00      0.33 o 
   2  -1   4      504.67      525.49     31.29 o 
   3  -1   4      156.00      153.89     13.63 o 
   4  -1   4       37.72       34.90      1.18 o 
   5  -1   4       50.71       50.85      1.55 o 
   6  -1   4        2.11        2.48      0.86 o 
   7  -1   4        5.24        6.96      1.36 o 
  -8   0   4        0.59        0.83      0.60 o 
  -7   0   4        3.13        2.28      0.79 o 
  -6   0   4       11.01       11.22      1.16 o 
  -5   0   4      561.24      599.46     35.54 o 
  -4   0   4      257.12      238.50     16.49 o 
  -3   0   4       61.42       63.12      1.16 o 
  -2   0   4      384.33      398.92     15.00 o 
  -1   0   4     1133.88     1351.99     74.16 o 
   0   0   4      548.83      649.78     24.38 o 
   1   0   4     1482.16     1610.40     77.66 o 
   2   0   4      531.48      608.15     42.18 o 
   3   0   4       11.51        6.70      0.72 o 
   4   0   4       11.68       12.60      0.74 o 
   5   0   4        1.26        1.16      0.51 o 
   6   0   4        2.35        2.16      0.74 o 
   7   0   4        0.38        1.37      0.72 o 
  -9   1   4        0.15        1.14      0.79 o 
  -8   1   4       20.37       24.80      1.89 o 
  -7   1   4       24.13       24.17      1.76 o 
  -6   1   4        8.21        8.06      1.18 o 
  -5   1   4      101.13       94.88     11.78 o 
  -4   1   4     3230.18     3439.93    265.62 o 
  -3   1   4      261.74      255.07     14.82 o 
  -2   1   4      543.04      595.40     25.71 o 
  -1   1   4      400.54      384.91     30.69 o 
   0   1   4      319.67      360.00     18.90 o 
   1   1   4        3.65        8.76      0.83 o 
   2   1   4      198.85      211.41     23.44 o 
   3   1   4       17.78       22.66     15.34 o 
   4   1   4        6.97        6.27      0.99 o 
   5   1   4        3.19        3.08      0.83 o 
   6   1   4        0.08        1.00      0.63 o 
  -9   2   4        0.75        1.43      0.79 o 
  -8   2   4        0.80        1.45      0.72 o 
  -7   2   4        2.71        3.27      0.74 o 
  -6   2   4       13.73       16.12      1.57 o 
  -5   2   4      243.07      237.45     30.30 o 
  -4   2   4        5.99        6.70      0.51 o 
  -3   2   4        3.08        8.14      0.47 o 
  -2   2   4       15.22       11.96      0.54 o 
  -1   2   4      223.48      230.99     20.57 o 
   0   2   4      187.49      204.49     14.58 o 
   1   2   4      542.45      586.00     42.47 o 
   2   2   4       37.76       30.85      2.33 o 
   3   2   4       19.05       23.82      2.55 o 
   4   2   4        0.50        0.42      0.35 o 
   5   2   4        7.65        8.12      1.29 o 
   6   2   4        4.42        5.74      1.22 o 
  -9   3   4        0.10        0.82      0.66 o 
  -8   3   4        3.42        3.05      0.86 o 
  -7   3   4       29.99       34.67      1.93 o 
  -6   3   4        9.92        9.25      0.67 o 
  -5   3   4       15.25       11.19      0.65 o 
  -4   3   4        5.58        4.73      0.47 o 
  -3   3   4      283.51      298.26      3.42 o 
  -2   3   4       39.43       35.39      0.99 o 
  -1   3   4      481.22      516.82     37.00 o 
   0   3   4      326.94      362.90     20.34 o 
   1   3   4       47.95       45.62      3.90 o 
   2   3   4      103.24      114.30     11.21 o 
   3   3   4      174.55      159.08     13.78 o 
   4   3   4        0.66        0.93      0.36 o 
   5   3   4        2.71        4.77      1.11 o 
  -8   4   4        6.69        8.61      1.28 o 
  -7   4   4        3.93        3.67      1.03 o 
  -6   4   4      155.56      153.83      7.56 o 
  -5   4   4      177.80      175.31     12.21 o 
  -4   4   4      441.84      410.31     24.67 o 
  -3   4   4       82.60       84.52      3.49 o 
  -2   4   4      157.07      154.33      2.70 o 
  -1   4   4       85.07       83.39      6.81 o 
   0   4   4       99.70       93.85      9.61 o 
   1   4   4       99.02       94.57      6.36 o 
   2   4   4       27.58       23.81      2.60 o 
   3   4   4       18.92       19.89      2.46 o 
   4   4   4        6.52        7.27      0.83 o 
   5   4   4        1.23        2.48      0.83 o 
  -9   5   4        0.00        0.49      0.59 o 
  -8   5   4        4.57        2.96      0.88 o 
  -7   5   4       15.92       13.09      1.40 o 
  -6   5   4       35.32       29.86      1.20 o 
  -5   5   4      130.73      133.45     10.76 o 
  -4   5   4       44.06       47.10      2.32 o 
  -3   5   4       35.34       37.46      1.23 o 
  -2   5   4      202.34      196.37      6.68 o 
  -1   5   4      179.94      164.27     18.53 o 
   0   5   4       11.53       13.36      1.21 o 
   1   5   4      309.18      289.56     30.88 o 
   2   5   4       27.34       25.23      1.24 o 
   3   5   4        4.07        4.53      0.72 o 
   4   5   4        0.46        0.38      0.32 o 
  -9   6   4        4.34        6.01      1.26 o 
  -8   6   4        2.50        2.86      0.91 o 
  -7   6   4        6.07        4.71      1.05 o 
  -6   6   4       38.91       38.78      2.37 o 
  -5   6   4       27.21       23.09      1.19 o 
  -4   6   4       58.35       54.10      1.59 o 
  -3   6   4       50.87       51.56      1.54 o 
  -2   6   4        6.33        7.00      0.66 o 
  -1   6   4      158.84      153.18      5.78 o 
   0   6   4      391.89      370.98      6.42 o 
   1   6   4      165.75      153.90      4.33 o 
   2   6   4      137.80      126.71     11.50 o 
   3   6   4       15.62       16.70      1.14 o 
  -9   7   4        0.12        0.72      0.79 o 
  -8   7   4        7.12        6.65      1.32 o 
  -7   7   4        0.34        0.29      0.60 o 
  -6   7   4        2.74        3.59      0.60 o 
  -5   7   4        2.42        3.03      0.77 o 
  -4   7   4        2.31        3.13      0.56 o 
  -3   7   4        4.87        7.75      0.78 o 
  -2   7   4       25.06       22.83      1.12 o 
  -1   7   4       97.17       95.10      5.29 o 
   0   7   4      169.83      159.44      4.56 o 
   1   7   4        0.13        0.52      0.51 o 
   2   7   4        0.36        0.23      0.54 o 
  -8   8   4        2.68        4.51      1.12 o 
  -7   8   4        0.80        0.60      0.63 o 
  -6   8   4       10.73       10.92      1.36 o 
  -5   8   4        7.36        5.51      0.95 o 
  -4   8   4        3.87        5.64      1.11 o 
  -3   8   4       15.14       15.33      1.00 o 
  -2   8   4        0.62        0.99      0.59 o 
  -1   8   4        2.54        3.34      0.99 o 
   0   8   4        0.07        1.28      0.63 o 
   1   8   4        0.01        0.18      0.57 o 
  -8   9   4        0.74        1.51      0.83 o 
  -7   9   4        0.89        3.45      1.00 o 
  -6   9   4        4.87        6.25      1.29 o 
  -5   9   4        1.77        3.31      0.64 o 
  -4   9   4        2.26        1.63      0.49 o 
  -3   9   4       26.61       31.42      1.80 o 
  -2   9   4       30.77       33.51      2.34 o 
  -1   9   4        2.16        2.09      0.86 o 
   0   9   4        3.75        5.39      1.25 o 
  -6  10   4        0.68        1.20      0.75 o 
  -5  10   4       18.28       17.93      1.19 o 
  -4  10   4        2.60        3.55      0.72 o 
  -3  10   4       10.73       11.54      1.71 o 
  -2  10   4        0.77        1.08      0.75 o 
   1 -11   5        0.55        1.54      0.72 o 
   2 -11   5        9.00       13.63      1.48 o 
   4 -11   5       12.26       17.70      1.65 o 
   5 -11   5        6.48        9.69      1.56 o 
  -1 -10   5       11.80       11.51      1.74 o 
   0 -10   5        0.27        1.46      0.74 o 
   1 -10   5        5.94        6.90      1.28 o 
   2 -10   5        0.02        0.15      0.55 o 
   3 -10   5        6.15        9.46      1.32 o 
   4 -10   5        0.01        0.12      0.51 o 
   5 -10   5        1.58        4.16      1.08 o 
   6 -10   5        2.23        4.37      1.14 o 
  -3  -9   5       17.29       16.39      1.79 o 
  -2  -9   5        6.76        9.58      1.60 o 
  -1  -9   5        2.80        3.47      1.05 o 
   0  -9   5        2.33        3.50      0.95 o 
   1  -9   5       56.77       59.93      2.74 o 
   2  -9   5        0.55        1.28      0.41 o 
   3  -9   5       17.85       19.70      1.56 o 
   4  -9   5       16.00       18.16      1.59 o 
   5  -9   5        1.02        0.86      0.68 o 
   6  -9   5        4.53        4.62      1.17 o 
   7  -9   5        0.18        0.66      0.72 o 
  -4  -8   5        0.65        1.38      0.46 o 
  -3  -8   5       17.16       15.94      1.12 o 
  -2  -8   5        4.96        5.42      1.20 o 
  -1  -8   5       21.40       20.65      1.73 o 
   0  -8   5       45.83       40.83      2.23 o 
   1  -8   5      183.69      191.52     16.82 o 
   2  -8   5     1063.30     1117.46     33.12 o 
   3  -8   5        1.61        0.97      0.66 o 
   4  -8   5       19.56       17.62      1.56 o 
   5  -8   5        9.31       10.81      1.51 o 
   6  -8   5        1.65        1.65      0.86 o 
   7  -8   5        2.25        3.70      1.05 o 
  -5  -7   5        0.00        0.51      0.32 o 
  -4  -7   5        5.13        6.49      0.72 o 
  -3  -7   5       75.94       70.84      3.48 o 
  -2  -7   5        3.92        3.71      0.99 o 
  -1  -7   5        0.57        0.60      0.54 o 
   0  -7   5       28.56       32.04      3.16 o 
   1  -7   5       10.44       10.61      0.71 o 
   2  -7   5       14.33       14.47      0.84 o 
   3  -7   5      886.00      868.31      9.33 o 
   4  -7   5       30.76       24.60      1.79 o 
   5  -7   5        0.35        0.00      0.55 o 
   6  -7   5       17.74       18.98      1.74 o 
   7  -7   5        1.13        0.46      0.62 o 
  -5  -6   5        6.26        8.02      0.96 o 
  -4  -6   5        2.22        2.77      0.46 o 
  -3  -6   5        1.01        0.57      0.29 o 
  -2  -6   5        4.61        3.95      0.60 o 
  -1  -6   5        7.96        8.07      0.95 o 
   0  -6   5       23.91       24.41      1.39 o 
   1  -6   5       21.65       18.17      0.92 o 
   2  -6   5       45.14       38.54      1.54 o 
   3  -6   5       11.29        9.36      1.00 o 
   4  -6   5        0.08        0.00      0.42 o 
   5  -6   5        6.95       10.32      1.25 o 
   6  -6   5       15.31       16.30      1.57 o 
   7  -6   5       32.55       36.15      2.37 o 
   8  -6   5       26.59       25.41      2.16 o 
  -6  -5   5       12.82       14.21      1.09 o 
  -5  -5   5       22.49       25.29      1.33 o 
  -4  -5   5       67.30       69.16      4.67 o 
  -3  -5   5        2.73        2.37      0.38 o 
  -2  -5   5       58.00       51.55      1.28 o 
  -1  -5   5      242.48      270.35     30.97 o 
   0  -5   5        1.36        1.46      0.29 o 
   1  -5   5       97.17       88.18      4.17 o 
   2  -5   5       18.78       21.84      0.79 o 
   3  -5   5      221.27      207.09      4.20 o 
   4  -5   5       34.02       32.64      1.85 o 
   5  -5   5        0.26        0.59      0.49 o 
   6  -5   5        2.76        3.50      0.89 o 
   7  -5   5        0.64        1.09      0.72 o 
   8  -5   5        0.57        1.76      0.57 o 
  -7  -4   5        5.69        6.40      0.92 o 
  -6  -4   5       59.12       55.27      2.33 o 
  -5  -4   5      158.65      173.98     11.59 o 
  -4  -4   5        5.07        8.96      0.72 o 
  -3  -4   5       28.57       29.40      1.40 o 
  -2  -4   5       28.53       32.29      2.42 o 
  -1  -4   5        5.06        4.96      0.40 o 
   0  -4   5      166.63      172.80     14.45 o 
   1  -4   5       43.47       37.73      1.52 o 
   2  -4   5       80.12       64.82      2.60 o 
   3  -4   5       54.79       61.82      2.25 o 
   4  -4   5        0.19        0.79      0.48 o 
   5  -4   5        5.37        6.58      1.06 o 
   6  -4   5        0.00        0.65      0.59 o 
   7  -4   5        9.79        8.96      0.99 o 
  -7  -3   5        0.02        0.00      0.32 o 
  -6  -3   5        5.75        6.02      0.78 o 
  -5  -3   5       64.55       66.96      1.86 o 
  -4  -3   5      186.42      210.66     14.53 o 
  -3  -3   5       38.08       36.48      1.76 o 
  -2  -3   5      199.96      183.69     12.08 o 
  -1  -3   5       14.42       16.65      2.34 o 
   0  -3   5     1299.05     1471.45     85.97 o 
   1  -3   5        3.06        4.54      0.45 o 
   2  -3   5      920.60     1140.91     28.41 o 
   3  -3   5        3.26        5.10      0.79 o 
   4  -3   5       14.21       13.98      1.20 o 
   5  -3   5        8.25        8.63      1.14 o 
   6  -3   5      164.35      160.62      3.12 o 
   7  -3   5        2.19        3.12      0.68 o 
  -8  -2   5        0.13        0.42      0.62 o 
  -7  -2   5        5.47        5.41      0.75 o 
  -6  -2   5        1.70        2.45      0.51 o 
  -5  -2   5        7.31        7.06      0.64 o 
  -4  -2   5       23.77       22.46      2.58 o 
  -3  -2   5      133.09      134.77      7.13 o 
  -2  -2   5       79.25       74.83      5.29 o 
  -1  -2   5      216.82      265.16     15.42 o 
   0  -2   5      373.45      397.30     11.09 o 
   1  -2   5      789.76      914.09      8.12 o 
   2  -2   5      166.35      164.54      7.75 o 
   3  -2   5      251.85      254.69      4.27 o 
   4  -2   5        0.83        0.65      0.30 o 
   5  -2   5        7.70        9.93      0.81 o 
   6  -2   5      125.32      123.32      3.46 o 
   7  -2   5       12.14       15.20      1.57 o 
  -8  -1   5        7.66        9.70      1.48 o 
  -7  -1   5        1.73        2.80      0.82 o 
  -6  -1   5       13.54       15.70      0.99 o 
  -5  -1   5       88.40       89.48      4.94 o 
  -4  -1   5      164.43      169.93      8.07 o 
  -3  -1   5      317.13      336.34      6.48 o 
  -2  -1   5      336.03      383.90     17.08 o 
  -1  -1   5        1.84        1.66      0.24 o 
   0  -1   5      486.54      500.85     12.31 o 
   1  -1   5      363.36      371.18     15.04 o 
   2  -1   5       73.87       78.36      5.08 o 
   3  -1   5       10.67       11.41      0.77 o 
   4  -1   5       34.66       32.18      1.19 o 
   5  -1   5        2.67        4.35      0.62 o 
   6  -1   5       22.34       21.69      1.82 o 
   7  -1   5        4.29        4.08      1.02 o 
  -8   0   5        1.29        1.05      0.68 o 
  -7   0   5        1.49        1.69      0.75 o 
  -6   0   5      232.21      226.08      9.18 o 
  -5   0   5       91.57       87.88      5.67 o 
  -4   0   5     1631.86     1571.61     34.25 o 
  -3   0   5      102.74      110.67      4.47 o 
  -2   0   5      497.54      535.71     18.84 o 
  -1   0   5       26.04       33.79      1.61 o 
   0   0   5      899.48     1051.15     44.55 o 
   1   0   5      220.03      226.69     14.81 o 
   2   0   5      174.65      185.03     15.63 o 
   3   0   5       89.12       95.38      6.90 o 
   4   0   5        2.92        3.90      0.59 o 
   5   0   5        9.67       10.52      1.22 o 
   6   0   5        6.36        7.96      1.36 o 
   7   0   5        0.05        0.54      0.52 o 
  -9   1   5        1.51        2.48      0.91 o 
  -8   1   5        1.48        1.49      0.74 o 
  -7   1   5        1.60        2.05      0.75 o 
  -6   1   5      119.81      113.95     10.64 o 
  -5   1   5       87.21       84.23     10.03 o 
  -4   1   5      738.52      716.03     35.22 o 
  -3   1   5      139.84      163.43      5.52 o 
  -2   1   5      288.14      309.14      6.78 o 
  -1   1   5      828.23      926.78    103.65 o 
   0   1   5     3585.29     3907.40    199.31 o 
   1   1   5     2089.69     2351.53    133.20 o 
   2   1   5        2.96        6.78      0.55 o 
   3   1   5       52.63       62.39      5.56 o 
   4   1   5       47.71       44.56      2.20 o 
   5   1   5       18.25       19.98      1.66 o 
   6   1   5        2.96        2.26      0.75 o 
  -9   2   5        0.37        1.39      0.74 o 
  -8   2   5       13.23       12.43      1.40 o 
  -7   2   5        1.22        0.65      0.52 o 
  -6   2   5        4.33        5.48      1.06 o 
  -5   2   5       54.42       54.49      4.94 o 
  -4   2   5       50.25       58.56      6.18 o 
  -3   2   5      149.17      122.03      4.24 o 
  -2   2   5      222.96      219.80     10.84 o 
  -1   2   5      189.71      198.03     19.58 o 
   0   2   5     1376.18     1645.15     98.80 o 
   1   2   5      632.95      631.50     57.18 o 
   2   2   5      566.90      614.68     58.93 o 
   3   2   5       20.76       21.99      2.32 o 
   4   2   5       13.02       13.00      1.32 o 
   5   2   5       21.78       23.95      1.89 o 
   6   2   5       25.48       29.85      2.28 o 
  -9   3   5        1.18        2.86      0.95 o 
  -8   3   5        2.16        2.59      0.85 o 
  -7   3   5       36.73       40.89      2.13 o 
  -6   3   5        2.04        1.79      0.39 o 
  -5   3   5       58.85       47.59      5.41 o 
  -4   3   5       62.51       57.94      4.26 o 
  -3   3   5        0.02        0.58      0.21 o 
  -2   3   5      108.21       96.86      3.66 o 
  -1   3   5       26.61       29.74      2.68 o 
   0   3   5       44.63       56.88      4.11 o 
   1   3   5       73.08       62.63      6.59 o 
   2   3   5      101.47      100.27     11.61 o 
   3   3   5       46.06       36.89      4.12 o 
   4   3   5        0.02        0.66      0.54 o 
   5   3   5        1.05        2.79      0.92 o 
  -8   4   5        3.51        3.84      1.00 o 
  -7   4   5      181.70      162.66      4.31 o 
  -6   4   5      171.89      169.34     20.62 o 
  -5   4   5       52.90       50.20      3.10 o 
  -4   4   5       60.76       59.48      2.50 o 
  -3   4   5       53.00       63.98      1.56 o 
  -2   4   5      421.09      426.66     20.05 o 
  -1   4   5       11.82       11.33      0.67 o 
   0   4   5       25.86       28.65      2.83 o 
   1   4   5       11.66       12.24      1.31 o 
   2   4   5       20.11       17.00      1.46 o 
   3   4   5        3.60        5.78      0.76 o 
   4   4   5        2.31        3.17      1.02 o 
   5   4   5        7.31        9.27      1.57 o 
  -9   5   5        1.38        2.36      0.85 o 
  -8   5   5        0.14        0.26      0.57 o 
  -7   5   5        0.08        1.00      0.72 o 
  -6   5   5      115.90      116.06     11.37 o 
  -5   5   5      115.46      108.94      9.60 o 
  -4   5   5        2.32        2.49      0.46 o 
  -3   5   5       74.79       70.70      1.74 o 
  -2   5   5        7.88        9.03      0.67 o 
  -1   5   5       64.52       55.57      7.56 o 
   0   5   5        4.18        5.34      0.58 o 
   1   5   5       41.90       39.04      1.48 o 
   2   5   5        5.70        7.24      1.54 o 
   3   5   5        0.00        0.65      0.37 o 
   4   5   5        0.38        0.88      0.69 o 
  -9   6   5        2.26        1.51      0.82 o 
  -8   6   5        9.56        8.90      1.46 o 
  -7   6   5        0.50        0.85      0.65 o 
  -6   6   5       14.65       15.76      1.07 o 
  -5   6   5       12.34        9.75      0.79 o 
  -4   6   5        6.91        7.53      0.76 o 
  -3   6   5        0.54        0.07      0.29 o 
  -2   6   5       37.47       36.03      1.72 o 
  -1   6   5      847.19      909.74      8.73 o 
   0   6   5        1.87        2.57      0.88 o 
   1   6   5        2.10        2.36      0.72 o 
   2   6   5        0.34        0.91      0.41 o 
   3   6   5        2.51        4.45      0.80 o 
  -9   7   5       13.93       15.63      1.71 o 
  -8   7   5        8.25        8.32      1.48 o 
  -7   7   5        5.49        5.39      1.22 o 
  -6   7   5        3.10        1.60      0.58 o 
  -5   7   5        1.71        1.73      0.55 o 
  -4   7   5        0.16        0.00      0.30 o 
  -3   7   5        3.60        4.00      0.66 o 
  -2   7   5        1.24        1.16      0.47 o 
  -1   7   5        2.96        3.49      0.63 o 
   0   7   5       20.99       17.25      1.62 o 
   1   7   5        0.30        1.31      0.69 o 
   2   7   5        0.37        0.65      0.65 o 
  -8   8   5        0.04        1.52      0.75 o 
  -7   8   5        5.20        5.62      1.28 o 
  -6   8   5        0.07        0.04      0.39 o 
  -5   8   5        2.56        3.27      0.63 o 
  -4   8   5        0.00        0.15      0.31 o 
  -3   8   5        3.17        4.16      0.69 o 
  -2   8   5       62.20       59.82      1.94 o 
  -1   8   5       34.65       30.48      2.19 o 
   0   8   5        9.48        7.78      1.43 o 
   1   8   5        0.01        0.63      0.60 o 
  -7   9   5        8.20       10.66      1.65 o 
  -6   9   5        0.68        0.49      0.42 o 
  -5   9   5        6.23        7.46      0.92 o 
  -4   9   5       12.15       13.20      1.42 o 
  -3   9   5       46.27       47.82      3.12 o 
  -2   9   5       21.00       25.55      2.06 o 
  -1   9   5        6.99        8.92      1.52 o 
   0   9   5        0.91        0.91      0.71 o 
  -6  10   5        1.70        1.62      0.82 o 
  -5  10   5        3.47        4.56      0.81 o 
  -4  10   5        1.02        1.51      0.52 o 
  -3  10   5        0.52        2.29      0.85 o 
   1 -11   6        6.14        7.18      1.39 o 
   4 -11   6       10.51       12.35      1.46 o 
  -1 -10   6        0.36        2.00      0.88 o 
   0 -10   6        1.15        0.03      0.52 o 
   1 -10   6        0.06        0.51      0.62 o 
   2 -10   6       13.75       12.57      1.36 o 
   3 -10   6       30.44       36.23      2.23 o 
   4 -10   6       26.02       26.48      2.02 o 
   5 -10   6        1.80        2.76      0.86 o 
   6 -10   6        0.22        0.99      0.74 o 
  -3  -9   6        0.59        0.52      0.55 o 
  -2  -9   6        1.50        2.65      0.94 o 
  -1  -9   6        0.42        0.55      0.63 o 
   0  -9   6        5.54        7.96      1.32 o 
   1  -9   6        3.91        8.13      1.26 o 
   2  -9   6       25.14       25.19      1.21 o 
   3  -9   6        0.08        0.89      0.59 o 
   4  -9   6        6.07        5.59      1.17 o 
   5  -9   6        0.26        0.00      0.51 o 
   6  -9   6        3.54        4.54      1.19 o 
  -4  -8   6       13.55       14.93      1.14 o 
  -3  -8   6        0.45        1.11      0.72 o 
  -2  -8   6       11.67       12.37      1.63 o 
  -1  -8   6        2.86        2.53      0.86 o 
   0  -8   6       94.35       90.79      3.28 o 
   1  -8   6       55.44       56.57      3.90 o 
   2  -8   6        6.06        7.63      0.82 o 
   3  -8   6       48.34       46.30      2.36 o 
   4  -8   6        7.15        8.89      1.31 o 
   5  -8   6        5.83        4.44      1.08 o 
   6  -8   6       10.98       12.31      1.68 o 
   7  -8   6        4.62        5.51      1.31 o 
  -5  -7   6        0.11        0.97      0.49 o 
  -4  -7   6        0.01        0.34      0.34 o 
  -3  -7   6        0.02        0.36      0.35 o 
  -2  -7   6        1.89        1.46      0.69 o 
  -1  -7   6        0.75        2.09      0.74 o 
   0  -7   6        5.14        6.65      1.54 o 
   1  -7   6      555.58      567.01     38.90 o 
   2  -7   6      196.10      188.72     10.72 o 
   3  -7   6        9.36       10.55      1.28 o 
   4  -7   6       31.08       26.24      1.83 o 
   5  -7   6       12.15       10.55      1.28 o 
   6  -7   6       12.90        9.50      1.46 o 
   7  -7   6       13.39       13.58      1.59 o 
  -5  -6   6       13.02       12.89      1.24 o 
  -4  -6   6        5.07        5.75      0.65 o 
  -3  -6   6        0.09        0.10      0.23 o 
  -2  -6   6       25.80       20.24      1.54 o 
  -1  -6   6        0.17        0.00      0.34 o 
   0  -6   6      122.65      118.33      8.96 o 
   1  -6   6       27.78       23.60      0.96 o 
   2  -6   6        0.54        0.41      0.24 o 
   3  -6   6       59.00       60.18      2.48 o 
   4  -6   6        0.09        0.29      0.49 o 
   5  -6   6        1.86        1.79      0.72 o 
   6  -6   6        7.23        5.39      1.12 o 
   7  -6   6        1.85        1.42      0.74 o 
  -6  -5   6        9.85        8.19      0.97 o 
  -5  -5   6        0.28        0.80      0.44 o 
  -4  -5   6        2.97        2.56      0.46 o 
  -3  -5   6        9.35       10.52      0.62 o 
  -2  -5   6        5.18        3.05      0.79 o 
  -1  -5   6       94.95      111.87     11.73 o 
   0  -5   6       14.65       16.75      1.88 o 
   1  -5   6       83.60       70.47      3.27 o 
   2  -5   6        2.96        3.95      0.43 o 
   3  -5   6       42.77       39.26      1.96 o 
   4  -5   6        7.97        7.13      1.08 o 
   5  -5   6        0.22        1.12      0.62 o 
   6  -5   6       21.84       21.69      1.79 o 
   7  -5   6       24.14       21.90      1.89 o 
  -7  -4   6        0.95        1.74      0.57 o 
  -6  -4   6        0.55        0.27      0.35 o 
  -5  -4   6       78.75       69.36      4.57 o 
  -4  -4   6      106.62      111.09      3.82 o 
  -3  -4   6       24.27       21.62      2.08 o 
  -2  -4   6       21.09       21.92      1.30 o 
  -1  -4   6       49.75       63.41      3.77 o 
   0  -4   6      614.58      708.41     44.90 o 
   1  -4   6       96.01       99.76      2.61 o 
   2  -4   6       58.43       67.03      1.59 o 
   3  -4   6       82.42       79.18      2.66 o 
   4  -4   6       23.77       24.54      1.63 o 
   5  -4   6       23.98       27.78      1.85 o 
   6  -4   6       54.71       52.81      1.86 o 
   7  -4   6        0.01        0.95      0.42 o 
  -7  -3   6        0.03        0.04      0.39 o 
  -6  -3   6        6.95        8.48      0.95 o 
  -5  -3   6       12.37       10.09      0.80 o 
  -4  -3   6        3.54        4.74      0.71 o 
  -3  -3   6       94.32      107.04      4.78 o 
  -2  -3   6       68.34       79.70      4.42 o 
  -1  -3   6      571.92      684.14     60.89 o 
   0  -3   6      241.45      288.80     17.52 o 
   1  -3   6        0.09        0.78      0.74 o 
   2  -3   6       13.73       13.50      0.58 o 
   3  -3   6       61.19       65.92      2.36 o 
   4  -3   6        0.11        0.43      0.46 o 
   5  -3   6       36.49       38.59      1.50 o 
   6  -3   6       52.98       54.28      1.91 o 
   7  -3   6        1.24        2.00      0.83 o 
  -8  -2   6        0.19        0.83      0.66 o 
  -7  -2   6        1.53        2.66      0.60 o 
  -6  -2   6        0.67        2.19      1.06 o 
  -5  -2   6       58.72       57.64      5.25 o 
  -4  -2   6        1.04        0.95      0.19 o 
  -3  -2   6        0.03        0.43      0.25 o 
  -2  -2   6       40.98       37.46      2.55 o 
  -1  -2   6        0.95        0.51      0.29 o 
   0  -2   6     1805.65     2147.65     99.53 o 
   1  -2   6        2.51        1.64      0.28 o 
   2  -2   6       13.69       12.97      0.56 o 
   3  -2   6       19.30       19.13      0.86 o 
   4  -2   6      314.09      319.56      4.95 o 
   5  -2   6       11.24       11.24      0.91 o 
   6  -2   6       90.01       90.52      2.44 o 
   7  -2   6        9.51       13.12      1.49 o 
  -8  -1   6        9.57       11.41      1.42 o 
  -7  -1   6        0.13        0.28      0.37 o 
  -6  -1   6        0.32        0.40      0.34 o 
  -5  -1   6       77.00       70.17      3.50 o 
  -4  -1   6      247.32      247.87      8.82 o 
  -3  -1   6       12.62       17.27      0.74 o 
  -2  -1   6        2.98        1.42      0.15 o 
  -1  -1   6       87.21       92.42      2.19 o 
   0  -1   6      191.58      233.70      6.42 o 
   1  -1   6       76.40       76.36      3.19 o 
   2  -1   6      114.99      108.90      7.78 o 
   3  -1   6      110.72      114.66      2.08 o 
   4  -1   6        0.93        0.89      0.35 o 
   5  -1   6        1.20        1.43      0.49 o 
   6  -1   6       51.26       43.19      2.54 o 
   7  -1   6        0.49        0.91      0.60 o 
  -8   0   6        7.41        9.76      1.40 o 
  -7   0   6      156.09      160.57      2.95 o 
  -6   0   6      115.99      115.36      2.30 o 
  -5   0   6        0.05        0.48      0.18 o 
  -4   0   6       86.33       97.82      1.76 o 
  -3   0   6        5.23        3.37      0.32 o 
  -2   0   6      161.45      198.45     12.12 o 
  -1   0   6       12.37       12.49      0.69 o 
   0   0   6        2.31        3.89      0.27 o 
   1   0   6      299.94      337.83     19.18 o 
   2   0   6      319.73      314.79     23.22 o 
   3   0   6       87.82       79.94      5.54 o 
   4   0   6        0.01        0.24      0.32 o 
   5   0   6       14.00       13.92      1.40 o 
   6   0   6        1.91        1.93      0.75 o 
  -9   1   6        0.10        0.79      0.69 o 
  -8   1   6        0.71        1.69      0.68 o 
  -7   1   6        0.19        1.08      0.38 o 
  -6   1   6      272.21      240.31     21.91 o 
  -5   1   6        4.31        5.56      1.13 o 
  -4   1   6       16.37       16.52      0.78 o 
  -3   1   6        2.51        5.52      0.48 o 
  -2   1   6       60.56       74.89      5.26 o 
  -1   1   6     1226.46     1313.63    142.01 o 
   0   1   6        7.78        7.73      0.40 o 
   1   1   6       49.75       68.00      3.42 o 
   2   1   6       47.05       46.37      3.24 o 
   3   1   6       25.37       28.55      3.32 o 
   4   1   6        6.45        4.65      0.95 o 
   5   1   6        0.95        0.91      0.54 o 
   6   1   6        0.50        0.69      0.51 o 
  -9   2   6        0.34        0.85      0.65 o 
  -8   2   6        8.23        8.26      1.29 o 
  -7   2   6        3.33        3.81      0.57 o 
  -6   2   6        0.01        0.00      0.28 o 
  -5   2   6        0.15        0.29      0.21 o 
  -4   2   6        4.40        3.04      0.44 o 
  -3   2   6      364.24      355.80      4.65 o 
  -2   2   6       88.11       96.46      8.63 o 
  -1   2   6       49.05       56.26      6.68 o 
   0   2   6       37.94       49.04      3.38 o 
   1   2   6       16.06       19.16      1.32 o 
   2   2   6        1.64        1.90      0.31 o 
   3   2   6       54.70       49.31      4.59 o 
   4   2   6       13.36       15.36      1.45 o 
   5   2   6        6.21        5.99      1.22 o 
  -8   3   6        0.70        0.75      0.62 o 
  -7   3   6        0.46        0.68      0.51 o 
  -6   3   6        0.71        0.90      0.36 o 
  -5   3   6        0.71        0.40      0.35 o 
  -4   3   6        5.14        2.63      0.29 o 
  -3   3   6        8.19        7.05      0.84 o 
  -2   3   6       46.30       46.57      2.16 o 
  -1   3   6       69.77       67.18      6.53 o 
   0   3   6      164.58      148.73     12.73 o 
   1   3   6        7.41        8.64      0.55 o 
   2   3   6       49.10       48.05      4.49 o 
   3   3   6        1.28        0.85      0.36 o 
   4   3   6       14.14       13.55      1.43 o 
   5   3   6        0.32        1.77      0.82 o 
  -8   4   6        0.01        0.75      0.62 o 
  -7   4   6        5.91       10.38      1.06 o 
  -6   4   6       32.49       28.69      1.21 o 
  -5   4   6       17.87       14.10      1.36 o 
  -4   4   6       19.75       20.34      1.39 o 
  -3   4   6       52.28       56.76      2.95 o 
  -2   4   6      410.48      429.47     24.00 o 
  -1   4   6        6.04        8.12      0.67 o 
   0   4   6        0.28        0.32      0.23 o 
   1   4   6       24.18       22.71      1.52 o 
   2   4   6        1.29        1.23      0.40 o 
   3   4   6       10.38       10.78      0.86 o 
   4   4   6        0.23        1.09      0.60 o 
  -9   5   6        0.00        0.00      0.59 o 
  -8   5   6        2.54        2.56      0.89 o 
  -6   5   6        7.51        7.74      0.78 o 
  -5   5   6        2.26        1.51      0.43 o 
  -4   5   6       20.74       19.99      1.01 o 
  -3   5   6      176.97      169.39      7.30 o 
  -2   5   6        7.86        5.72      0.64 o 
  -1   5   6      164.54      157.73     14.52 o 
   0   5   6       10.97       13.52      1.52 o 
   1   5   6        0.69        1.35      0.44 o 
   2   5   6        6.83        8.20      0.89 o 
   3   5   6        1.19        1.76      0.48 o 
  -9   6   6        2.24        1.26      0.72 o 
  -8   6   6       27.28       24.57      1.99 o 
  -6   6   6       36.91       36.53      2.13 o 
  -5   6   6       19.99       17.21      1.06 o 
  -4   6   6       76.44       76.27      2.03 o 
  -3   6   6      170.75      174.06      3.01 o 
  -2   6   6        1.77        2.23      0.54 o 
  -1   6   6      115.19      112.08      6.08 o 
   0   6   6       96.61       87.64      3.34 o 
   1   6   6       33.23       31.87      2.11 o 
   2   6   6        4.42        4.63      0.77 o 
   3   6   6       19.27       25.29      2.56 o 
  -8   7   6        0.44        0.86      0.71 o 
  -7   7   6        3.21        2.28      1.02 o 
  -6   7   6        0.05        0.13      0.32 o 
  -5   7   6        1.63        1.43      0.50 o 
  -4   7   6        1.86        1.71      0.55 o 
  -3   7   6        7.02        8.02      0.87 o 
  -2   7   6      130.68      127.97      2.75 o 
  -1   7   6       87.53       70.42      3.11 o 
   0   7   6        8.86        9.32      1.42 o 
   1   7   6        0.00        0.12      0.45 o 
   2   7   6        0.49        0.77      0.63 o 
  -8   8   6        0.79        1.17      0.77 o 
  -7   8   6        0.54        0.92      0.60 o 
  -6   8   6        0.24        0.83      0.42 o 
  -5   8   6       24.03       26.00      2.02 o 
  -4   8   6        8.01        8.51      0.94 o 
  -3   8   6       56.67       60.01      2.01 o 
  -2   8   6       17.83       21.45      1.22 o 
  -1   8   6        3.68        3.25      0.94 o 
   0   8   6        0.31        1.66      0.71 o 
  -7   9   6        2.13        2.63      0.86 o 
  -6   9   6        0.01        1.00      0.46 o 
  -5   9   6        0.17        0.73      0.41 o 
  -4   9   6        4.06        3.87      0.71 o 
  -3   9   6        1.44        2.99      0.65 o 
  -2   9   6        0.01        0.49      0.55 o 
  -1   9   6        2.20        4.67      1.20 o 
  -5  10   6        2.84        4.21      0.78 o 
  -4  10   6        1.29        1.89      0.91 o 
   1 -11   7        9.64       13.52      1.82 o 
  -1 -10   7        0.21        1.29      0.74 o 
   0 -10   7        1.04        1.48      0.75 o 
   1 -10   7        1.53        2.48      0.83 o 
   3 -10   7       12.29       14.37      1.49 o 
   4 -10   7        0.14        0.60      0.62 o 
   5 -10   7        0.89        1.52      0.69 o 
  -3  -9   7        1.83        1.02      0.80 o 
  -2  -9   7       13.27       15.06      1.63 o 
  -1  -9   7       10.56       11.14      1.57 o 
   0  -9   7       10.86       11.20      1.37 o 
   1  -9   7       24.29       28.17      1.91 o 
   2  -9   7        3.72        4.42      1.00 o 
   3  -9   7        1.55        0.63      0.65 o 
   4  -9   7        0.58        0.42      0.52 o 
   5  -9   7        0.54        0.05      0.49 o 
   6  -9   7        6.60        5.93      1.32 o 
  -4  -8   7        2.75        3.80      1.11 o 
  -3  -8   7       19.22       16.20      1.68 o 
  -2  -8   7       73.36       70.29      3.22 o 
  -1  -8   7        1.38        1.68      0.85 o 
   0  -8   7      202.11      186.96      4.68 o 
   1  -8   7       18.87       17.82      1.19 o 
   2  -8   7      110.58      113.90      2.39 o 
   3  -8   7       37.91       36.27      2.14 o 
   4  -8   7       12.09       12.64      1.39 o 
   5  -8   7        0.36        0.09      0.48 o 
   6  -8   7        0.61        0.00      0.59 o 
  -5  -7   7       18.10       24.00      1.45 o 
  -4  -7   7        0.31        0.05      0.40 o 
  -3  -7   7        2.56        2.73      0.94 o 
  -2  -7   7        0.85        1.97      0.82 o 
  -1  -7   7       31.17       24.57      1.77 o 
   0  -7   7      535.02      582.55     47.98 o 
   1  -7   7      115.28      119.20      4.85 o 
   2  -7   7       55.51       51.73      1.56 o 
   3  -7   7       48.26       54.98      2.54 o 
   4  -7   7        0.03        0.00      0.48 o 
   5  -7   7       32.40       30.97      2.20 o 
   6  -7   7       20.77       18.74      1.79 o 
   7  -7   7        0.26        0.83      0.75 o 
  -5  -6   7        1.61        3.37      0.71 o 
  -4  -6   7        5.87        4.44      0.59 o 
  -3  -6   7        0.32        0.85      0.39 o 
  -2  -6   7       20.34       16.34      1.43 o 
  -1  -6   7       42.54       44.82      6.31 o 
   0  -6   7        6.17        6.93      0.61 o 
   1  -6   7       40.19       37.72      1.25 o 
   2  -6   7       13.89       13.90      0.93 o 
   3  -6   7       71.78       70.42      2.77 o 
   4  -6   7      138.77      124.43      3.90 o 
   5  -6   7        0.01        0.37      0.60 o 
   6  -6   7       26.07       29.40      2.14 o 
   7  -6   7        5.74        8.24      1.51 o 
  -6  -5   7       10.43       10.73      1.13 o 
  -5  -5   7       30.26       29.65      1.46 o 
  -4  -5   7       56.55       55.76      2.33 o 
  -3  -5   7        1.95        2.71      0.57 o 
  -2  -5   7       80.07       69.59      2.63 o 
  -1  -5   7        8.91        9.43      0.61 o 
   0  -5   7       96.83       94.58      7.42 o 
   1  -5   7        5.18        5.01      0.48 o 
   2  -5   7       61.32       66.56      1.47 o 
   3  -5   7       53.25       55.52      2.42 o 
   4  -5   7        4.87        4.91      1.00 o 
   5  -5   7        6.59        7.22      1.23 o 
   6  -5   7       34.21       35.87      2.33 o 
   7  -5   7        3.44        3.05      0.67 o 
  -7  -4   7        2.93        3.70      1.06 o 
  -6  -4   7       12.35       13.90      1.03 o 
  -5  -4   7       45.84       39.92      1.28 o 
  -4  -4   7       76.22       74.20      4.09 o 
  -3  -4   7       18.43       17.97      0.81 o 
  -2  -4   7      135.10      151.85     19.81 o 
  -1  -4   7        8.21       10.47      0.69 o 
   0  -4   7        1.85        0.83      0.26 o 
   1  -4   7      358.81      390.89      4.02 o 
   2  -4   7       50.04       52.11      1.56 o 
   3  -4   7        3.12        3.16      0.77 o 
   4  -4   7        4.40        5.61      1.03 o 
   5  -4   7        0.05        0.17      0.62 o 
   6  -4   7        3.70        4.92      0.77 o 
   7  -4   7        0.86        1.74      0.56 o 
  -7  -3   7        0.81        2.98      0.64 o 
  -6  -3   7        6.24        5.87      0.78 o 
  -5  -3   7        6.69        6.96      0.62 o 
  -4  -3   7      161.13      158.26      6.23 o 
  -3  -3   7       29.41       29.44      1.70 o 
  -2  -3   7       40.25       40.62      2.23 o 
  -1  -3   7       19.87       26.12      1.46 o 
   0  -3   7      524.14      648.56     24.65 o 
   1  -3   7      290.24      317.08      6.08 o 
   2  -3   7        3.95        4.87      0.83 o 
   3  -3   7       22.61       19.53      1.42 o 
   4  -3   7      372.36      371.64      4.23 o 
   5  -3   7       53.99       56.68      1.84 o 
   6  -3   7        8.17       11.29      0.94 o 
   7  -3   7        0.41        0.37      0.60 o 
  -8  -2   7        0.13        0.68      0.62 o 
  -7  -2   7        2.87        3.30      0.67 o 
  -6  -2   7        2.42        3.78      0.62 o 
  -5  -2   7       21.40       19.87      0.97 o 
  -4  -2   7        9.17        8.43      0.39 o 
  -3  -2   7      224.91      220.38      9.62 o 
  -2  -2   7       16.53       12.71      0.71 o 
  -1  -2   7      310.23      351.77     21.44 o 
   0  -2   7      417.08      458.86     10.24 o 
   1  -2   7        1.33        2.87      2.03 o 
   2  -2   7       92.22       90.54      3.76 o 
   3  -2   7       32.99       38.90      1.27 o 
   4  -2   7      486.01      496.04     33.24 o 
   5  -2   7       33.70       34.42      1.47 o 
   6  -2   7       65.10       66.19      2.14 o 
  -8  -1   7        5.71        6.27      1.19 o 
  -7  -1   7        0.84        0.83      0.58 o 
  -6  -1   7       17.65       15.38      1.21 o 
  -5  -1   7        8.09        9.11      0.97 o 
  -4  -1   7       32.98       32.48      1.49 o 
  -3  -1   7        2.15        3.30      0.26 o 
  -2  -1   7       63.23       73.03      4.62 o 
  -1  -1   7       75.04       85.51      4.54 o 
   0  -1   7       60.36       74.79      1.96 o 
   1  -1   7       12.25       13.17      0.48 o 
   2  -1   7        8.66        7.85      0.42 o 
   3  -1   7        7.81        8.20      0.65 o 
   4  -1   7       69.41       66.47      1.85 o 
   5  -1   7       19.03       20.14      1.15 o 
   6  -1   7        0.37        2.02      0.72 o 
  -8   0   7        3.02        4.99      1.12 o 
  -7   0   7       67.56       68.60      2.49 o 
  -6   0   7       89.95       86.60      2.02 o 
  -5   0   7        8.84        8.77      0.59 o 
  -4   0   7       32.34       35.63      0.93 o 
  -3   0   7        1.67        3.25      0.42 o 
  -2   0   7      234.46      277.67     16.09 o 
  -1   0   7       75.43       68.40      2.08 o 
   0   0   7       53.19       57.46      4.08 o 
   1   0   7      192.32      212.13     12.89 o 
   2   0   7        4.80        4.99      0.40 o 
   3   0   7        0.20        0.54      0.28 o 
   4   0   7        2.96        3.28      0.58 o 
   5   0   7        3.28        1.56      0.66 o 
   6   0   7        0.25        1.93      0.69 o 
  -9   1   7        1.74        2.51      0.94 o 
  -8   1   7       43.13       35.39      2.22 o 
  -7   1   7      137.65      139.83      3.85 o 
  -6   1   7      439.67      393.41     24.67 o 
  -5   1   7        2.05        3.98      0.74 o 
  -4   1   7      139.80      144.73      5.61 o 
  -3   1   7      833.16      938.82     15.41 o 
  -2   1   7        6.28        6.04      0.64 o 
  -1   1   7        4.89        2.09      0.36 o 
   0   1   7       25.28       35.48      1.94 o 
   1   1   7        3.60        5.15      0.39 o 
   2   1   7      166.80      167.58     14.91 o 
   3   1   7       49.69       55.01      3.19 o 
   4   1   7        0.15        0.88      0.51 o 
   5   1   7        1.95        2.26      0.82 o 
  -9   2   7        4.20        4.94      1.22 o 
  -8   2   7        9.43        9.40      1.34 o 
  -7   2   7       23.26       21.96      1.51 o 
  -6   2   7       65.85       57.92      5.74 o 
  -5   2   7       28.68       31.53      1.19 o 
  -4   2   7        0.72        1.71      0.38 o 
  -3   2   7        7.14        7.05      0.58 o 
  -2   2   7      497.94      590.31     37.75 o 
  -1   2   7      379.24      436.09     47.41 o 
   0   2   7      266.71      317.77     13.86 o 
   1   2   7       78.34       74.97      5.75 o 
   2   2   7       74.81       66.80      5.56 o 
   3   2   7       85.92       65.63      5.72 o 
   4   2   7        6.68        5.95      1.17 o 
   5   2   7        0.00        0.35      0.54 o 
  -8   3   7        1.56        1.23      0.66 o 
  -7   3   7        0.01        0.17      0.34 o 
  -6   3   7       36.53       35.68      1.71 o 
  -5   3   7        1.81        0.76      0.25 o 
  -4   3   7        6.12        3.47      0.51 o 
  -3   3   7       15.57       12.82      0.77 o 
  -2   3   7       68.88       80.33      7.43 o 
  -1   3   7        0.10        0.00      0.18 o 
   0   3   7       99.93      106.40      6.97 o 
   1   3   7        6.57        7.34      0.71 o 
   2   3   7       50.14       44.88      3.64 o 
   3   3   7        5.75        4.68      0.67 o 
   4   3   7       82.27       76.09      3.40 o 
  -9   4   7        4.78        4.14      1.00 o 
  -8   4   7        0.59        1.57      0.72 o 
  -7   4   7        8.11        9.92      0.80 o 
  -6   4   7      163.37      169.79     18.13 o 
  -5   4   7        6.22        7.78      0.71 o 
  -4   4   7        0.38        1.13      0.35 o 
  -3   4   7       11.45       14.23      0.84 o 
  -2   4   7       47.34       46.23      3.16 o 
  -1   4   7        9.80       10.14      0.97 o 
   0   4   7        0.36        0.27      0.28 o 
   1   4   7        2.82        3.52      0.46 o 
   2   4   7        0.05        0.19      0.29 o 
   3   4   7       16.83       16.61      1.08 o 
   4   4   7        3.67        5.85      1.28 o 
  -9   5   7        9.87        6.73      1.29 o 
  -8   5   7        1.30        0.00      0.59 o 
  -7   5   7        6.17        8.81      1.67 o 
  -6   5   7       11.49       11.16      0.86 o 
  -5   5   7      100.21      105.73      5.09 o 
  -4   5   7       13.76       12.85      0.90 o 
  -3   5   7      124.59      125.68      3.01 o 
  -2   5   7       46.92       43.53      3.57 o 
  -1   5   7        0.59        0.38      0.48 o 
   0   5   7       14.11       14.04      0.87 o 
   1   5   7        2.02        2.30      0.76 o 
   2   5   7        3.65        5.96      0.81 o 
   3   5   7        0.88        2.27      0.55 o 
  -9   6   7        0.15        0.79      0.85 o 
  -8   6   7        1.42        0.92      0.77 o 
  -7   6   7        3.13        4.12      0.66 o 
  -6   6   7        8.65        9.12      0.91 o 
  -5   6   7       33.49       36.16      1.53 o 
  -4   6   7        0.05        0.00      0.35 o 
  -3   6   7      240.36      236.44      6.01 o 
  -2   6   7       42.56       36.51      1.48 o 
  -1   6   7        2.04        3.15      0.57 o 
   0   6   7        6.41        5.95      1.17 o 
   1   6   7        0.27        0.60      0.51 o 
   2   6   7        1.41        4.05      0.73 o 
  -8   7   7        2.16        3.80      1.14 o 
  -7   7   7        0.10        0.80      0.60 o 
  -6   7   7        0.82        0.52      0.41 o 
  -5   7   7       24.86       22.10      1.28 o 
  -4   7   7       47.01       46.03      1.76 o 
  -3   7   7       29.97       27.46      1.38 o 
  -2   7   7       15.20       14.69      1.03 o 
  -1   7   7        0.21        0.52      0.51 o 
   0   7   7        5.21        7.72      1.36 o 
   1   7   7        2.92        4.17      1.05 o 
  -8   8   7        0.98        2.20      1.02 o 
  -6   8   7        0.02        0.22      0.34 o 
  -5   8   7        1.12        1.77      0.57 o 
  -4   8   7        0.44        0.44      0.38 o 
  -3   8   7       12.96       11.54      0.96 o 
  -2   8   7        1.18        1.78      0.54 o 
  -1   8   7        0.42        0.49      0.60 o 
   0   8   7        7.12        8.86      1.59 o 
  -6   9   7        3.79        5.88      0.88 o 
  -5   9   7        8.08        9.56      1.07 o 
  -4   9   7       19.64       22.03      1.33 o 
  -3   9   7        7.82        8.90      1.01 o 
  -2   9   7        0.13        0.62      0.68 o 
  -1 -10   8        0.09        0.37      0.62 o 
   0 -10   8        1.72        3.28      0.91 o 
   1 -10   8        0.75        2.06      0.75 o 
   3 -10   8        8.34       10.60      1.49 o 
   4 -10   8        2.84        1.93      0.71 o 
   5 -10   8        5.58       11.40      1.42 o 
  -2  -9   8        0.41        0.71      0.75 o 
  -1  -9   8        7.30        9.13      1.48 o 
   0  -9   8       52.69       51.10      2.66 o 
   1  -9   8       27.31       27.42      1.91 o 
   2  -9   8        2.47        2.34      0.79 o 
   3  -9   8        3.18        2.99      0.92 o 
   4  -9   8        1.17        2.31      0.79 o 
   5  -9   8        0.78        2.28      0.79 o 
  -4  -8   8        0.06        0.59      0.75 o 
  -3  -8   8        1.33        2.54      0.97 o 
  -2  -8   8       27.68       22.55      1.89 o 
  -1  -8   8       15.35       14.71      1.51 o 
   0  -8   8       10.65       14.00      1.48 o 
   1  -8   8      140.62      154.11      7.93 o 
   2  -8   8       25.22       28.00      1.86 o 
   3  -8   8       35.06       38.57      2.26 o 
   4  -8   8        1.90        2.14      0.74 o 
   5  -8   8        0.24        0.79      0.65 o 
   6  -8   8        7.12        8.39      1.56 o 
  -5  -7   8       10.42       14.38      1.16 o 
  -4  -7   8        1.46        4.14      1.09 o 
  -3  -7   8        1.42        0.91      0.71 o 
  -2  -7   8       37.40       37.24      2.28 o 
  -1  -7   8      296.21      280.42      5.73 o 
   0  -7   8       85.85       90.87      7.55 o 
   1  -7   8       67.18       62.54      2.57 o 
   2  -7   8       28.29       27.99      1.83 o 
   3  -7   8       79.03       76.61      3.10 o 
   4  -7   8      176.73      167.54      4.79 o 
   5  -7   8        8.57       10.49      1.56 o 
   6  -7   8        5.35        6.01      1.31 o 
  -5  -6   8        2.09        2.34      0.56 o 
  -4  -6   8        7.13        7.79      1.10 o 
  -3  -6   8        8.27        8.61      1.34 o 
  -2  -6   8       86.15       70.77      2.88 o 
  -1  -6   8      212.98      235.40     24.09 o 
   0  -6   8       22.54       22.83      2.74 o 
   1  -6   8        8.47        8.32      0.66 o 
   2  -6   8       24.15       24.52      1.68 o 
   3  -6   8       66.48       66.10      2.82 o 
   4  -6   8        0.39        0.63      0.65 o 
   5  -6   8       70.93       66.21      3.14 o 
   6  -6   8        0.02        0.85      0.66 o 
  -6  -5   8        2.76        2.71      0.65 o 
  -5  -5   8       52.09       45.42      3.37 o 
  -4  -5   8       10.18       10.40      0.89 o 
  -3  -5   8       13.09       13.75      1.34 o 
  -2  -5   8       86.45       83.59      2.93 o 
  -1  -5   8       48.01       47.73      4.72 o 
   0  -5   8       25.10       25.78      1.02 o 
   1  -5   8       16.49       16.95      0.82 o 
   2  -5   8        1.02        1.32      0.57 o 
   3  -5   8        1.54        2.00      0.74 o 
   4  -5   8        1.16        0.46      0.57 o 
   5  -5   8       12.23       11.10      1.34 o 
   6  -5   8        1.99        2.03      0.53 o 
  -7  -4   8        0.61        0.00      0.52 o 
  -6  -4   8       61.30       51.36      3.22 o 
  -5  -4   8       35.62       29.88      1.74 o 
  -4  -4   8       21.66       19.25      2.22 o 
  -3  -4   8        3.17        4.04      0.89 o 
  -2  -4   8       12.31       13.17      0.72 o 
  -1  -4   8        8.73       11.83      0.69 o 
   0  -4   8       96.64      114.96      7.33 o 
   1  -4   8       15.24       12.88      0.71 o 
   2  -4   8       40.41       36.82      2.33 o 
   3  -4   8        1.56        1.17      0.62 o 
   4  -4   8      162.75      163.81      4.42 o 
   5  -4   8       35.59       33.47      1.48 o 
   6  -4   8        6.61        7.53      0.91 o 
  -7  -3   8        3.76        4.27      1.03 o 
  -6  -3   8        9.73       12.76      1.60 o 
  -5  -3   8      123.77      114.53      7.22 o 
  -4  -3   8      348.10      314.12     15.26 o 
  -3  -3   8        1.07        1.94      0.36 o 
  -2  -3   8      762.11      847.79     61.60 o 
  -1  -3   8       10.14       12.21      1.14 o 
   0  -3   8      113.49      133.48      6.75 o 
   1  -3   8      134.60      139.38      4.48 o 
   2  -3   8        0.86        1.67      0.24 o 
   3  -3   8       30.43       32.20      1.21 o 
   4  -3   8        2.81        4.10      0.72 o 
   5  -3   8        4.05        4.53      0.73 o 
   6  -3   8        0.49        1.00      0.44 o 
  -8  -2   8        0.47        1.94      0.74 o 
  -7  -2   8       10.03       11.37      1.31 o 
  -6  -2   8        6.25        6.79      1.09 o 
  -5  -2   8        6.02        3.92      0.65 o 
  -4  -2   8       25.03       22.35      2.13 o 
  -3  -2   8       34.46       35.74      4.79 o 
  -2  -2   8      428.97      493.77     29.44 o 
  -1  -2   8        2.76        5.77      0.52 o 
   0  -2   8      169.34      179.15      9.44 o 
   1  -2   8      101.16      109.97      3.31 o 
   2  -2   8      117.91      115.81      5.64 o 
   3  -2   8       55.78       61.18      1.67 o 
   4  -2   8      257.20      267.31      3.75 o 
   5  -2   8       10.86       10.87      0.92 o 
   6  -2   8        0.05        0.99      0.62 o 
  -8  -1   8        9.33       11.44      1.29 o 
  -7  -1   8        0.01        0.55      0.52 o 
  -6  -1   8        6.50        8.77      0.76 o 
  -5  -1   8        3.46        2.67      0.31 o 
  -4  -1   8       22.31       22.59      0.87 o 
  -3  -1   8        7.76        7.61      0.95 o 
  -2  -1   8       20.57       16.51      1.59 o 
  -1  -1   8       27.10       22.95      1.85 o 
   0  -1   8       61.49       59.01      1.02 o 
   1  -1   8      135.46      144.10      5.93 o 
   2  -1   8      113.13      105.28      7.16 o 
   3  -1   8        1.20        1.72      0.47 o 
   4  -1   8      172.90      174.09      6.99 o 
   5  -1   8        0.21        1.47      0.47 o 
   6  -1   8        1.29        2.11      0.71 o 
  -7   0   8       40.19       41.62      1.56 o 
  -6   0   8       66.85       62.42      4.83 o 
  -5   0   8       92.03       85.51      3.09 o 
  -4   0   8       75.10       76.60      3.15 o 
  -3   0   8      120.41      141.62      3.13 o 
  -2   0   8        2.87        3.35      0.46 o 
  -1   0   8       97.50       85.30      7.25 o 
   0   0   8        2.50        3.27      0.29 o 
   1   0   8       54.67       56.21      6.80 o 
   2   0   8       14.52       14.88      0.87 o 
   3   0   8        0.56        0.87      0.35 o 
   4   0   8        0.05        0.36      0.39 o 
   5   0   8        5.28        6.58      1.19 o 
  -8   1   8       43.99       40.17      2.36 o 
  -7   1   8       14.97       14.99      1.40 o 
  -6   1   8        0.33        0.42      0.32 o 
  -5   1   8       12.51       12.01      0.62 o 
  -4   1   8       32.43       34.17      1.26 o 
  -3   1   8      124.89      132.82      2.64 o 
  -2   1   8      204.02      242.39      4.30 o 
  -1   1   8        3.10        3.18      2.19 o 
   0   1   8        6.68        8.10      0.50 o 
   1   1   8        0.27        0.88      0.22 o 
   2   1   8       40.76       43.80      3.69 o 
   3   1   8       41.00       43.86      4.50 o 
   4   1   8        1.50        0.94      0.49 o 
   5   1   8        0.32        0.82      0.59 o 
  -7   2   8        3.71        4.13      0.62 o 
  -6   2   8       26.05       24.18      1.11 o 
  -5   2   8       21.03       20.36      0.92 o 
  -4   2   8       16.40       15.83      0.87 o 
  -3   2   8       32.98       37.11      1.28 o 
  -2   2   8      326.97      355.08     24.67 o 
  -1   2   8      153.99      167.32     16.52 o 
   0   2   8        5.52        6.40      0.45 o 
   1   2   8       96.34       82.90      7.10 o 
   2   2   8        6.24        7.84      0.53 o 
   3   2   8        1.90        1.86      0.63 o 
   4   2   8       29.42       27.05      1.99 o 
  -8   3   8        0.23        1.39      0.55 o 
  -7   3   8        8.68        7.71      0.92 o 
  -6   3   8       10.42        8.52      0.84 o 
  -5   3   8        2.58        3.13      0.54 o 
  -4   3   8        6.38        6.53      0.69 o 
  -3   3   8        7.66        7.91      0.70 o 
  -2   3   8       34.00       31.30      1.46 o 
  -1   3   8       18.29       15.85      2.13 o 
   0   3   8       94.68       96.17     12.18 o 
   1   3   8        1.99        2.56      0.39 o 
   2   3   8       93.21       68.42      9.55 o 
   3   3   8       43.53       35.18      2.19 o 
   4   3   8        0.04        0.00      0.46 o 
  -9   4   8        5.27        5.31      1.19 o 
  -8   4   8        0.06        0.91      0.51 o 
  -7   4   8       19.84       20.05      1.13 o 
  -6   4   8        8.20        9.55      0.79 o 
  -5   4   8        0.56        3.02      0.56 o 
  -4   4   8        1.09        0.87      0.44 o 
  -3   4   8       23.62       21.19      1.35 o 
  -2   4   8       10.54        7.00      0.71 o 
  -1   4   8       14.79       15.11      0.91 o 
   0   4   8        0.84        1.05      0.36 o 
   1   4   8        0.00        0.62      0.27 o 
   2   4   8        0.79        1.04      0.38 o 
   3   4   8        5.00        6.51      1.26 o 
  -9   5   8        8.94       11.69      1.65 o 
  -8   5   8       18.55       16.46      1.60 o 
  -7   5   8        0.10        0.85      0.42 o 
  -6   5   8       40.01       35.07      2.32 o 
  -5   5   8       98.49       98.53      2.41 o 
  -4   5   8      122.05      113.62      2.54 o 
  -3   5   8        0.20        0.48      0.36 o 
  -2   5   8        3.62        4.25      0.65 o 
  -1   5   8       22.93       22.74      1.43 o 
   0   5   8        0.62        1.39      0.42 o 
   1   5   8        0.00        0.34      0.45 o 
   2   5   8        0.00        0.44      0.37 o 
  -7   6   8        0.09        0.87      0.43 o 
  -6   6   8       25.01       26.86      1.83 o 
  -5   6   8       16.64       18.33      1.32 o 
  -4   6   8        0.05        0.68      0.43 o 
  -3   6   8      288.84      287.13      6.86 o 
  -2   6   8       22.49       24.41      2.27 o 
  -1   6   8       27.82       27.98      1.94 o 
   0   6   8       33.13       29.28      2.08 o 
   1   6   8        9.73       13.21      1.48 o 
  -7   7   8        6.98        8.70      1.94 o 
  -6   7   8        1.17        1.43      0.47 o 
  -5   7   8       35.89       33.44      2.17 o 
  -4   7   8        0.55        0.60      0.44 o 
  -3   7   8       16.37       15.34      1.09 o 
  -2   7   8       21.78       21.18      2.00 o 
  -1   7   8        0.10        1.02      0.65 o 
   0   7   8        7.08        6.19      1.29 o 
  -7   8   8        1.51        2.60      0.72 o 
  -6   8   8        2.50        3.27      1.30 o 
  -5   8   8       16.75       15.10      1.11 o 
  -4   8   8       19.02       18.38      1.36 o 
  -3   8   8        0.69        1.18      0.43 o 
  -2   8   8        4.16        4.87      1.14 o 
  -1   8   8        0.57        1.45      0.62 o 
  -5   9   8        0.15        0.43      0.45 o 
  -4   9   8        0.03        0.24      0.58 o 
  -3   9   8        1.01        2.74      1.02 o 
  -1 -10   9        0.96        2.56      0.94 o 
   0 -10   9        4.15        6.30      1.29 o 
   1 -10   9        1.51        2.77      0.85 o 
   2 -10   9        3.88        5.70      1.12 o 
   3 -10   9        6.11        8.01      1.37 o 
   4 -10   9        4.00        5.73      1.23 o 
  -2  -9   9        0.89        0.66      0.71 o 
  -1  -9   9        1.40        1.57      0.75 o 
   0  -9   9       15.44       18.02      1.66 o 
   1  -9   9        6.36        7.84      1.25 o 
   2  -9   9        6.23        5.33      1.11 o 
   3  -9   9        1.79        2.77      0.89 o 
   4  -9   9       18.33       22.10      1.88 o 
   5  -9   9        4.09        4.88      1.12 o 
  -3  -8   9        0.67        1.77      0.77 o 
  -2  -8   9       26.56       34.50      2.33 o 
  -1  -8   9        5.33        6.24      1.22 o 
   0  -8   9        2.35        4.22      1.00 o 
   1  -8   9       26.80       30.90      3.77 o 
   2  -8   9        0.61        0.52      0.59 o 
   3  -8   9        5.34        5.05      1.06 o 
   4  -8   9        4.53        6.19      1.22 o 
   5  -8   9        0.45        0.28      0.59 o 
  -4  -7   9        2.19        2.88      0.94 o 
  -3  -7   9       11.36        9.61      1.49 o 
  -2  -7   9      417.19      393.06      7.24 o 
  -1  -7   9        6.81        4.14      1.12 o 
   0  -7   9        7.68        7.51      0.79 o 
   1  -7   9       18.01       17.05      2.26 o 
   2  -7   9        5.23        3.47      0.91 o 
   3  -7   9       30.87       31.39      2.09 o 
   4  -7   9       38.54       32.57      2.22 o 
   5  -7   9        0.52        0.00      0.57 o 
   6  -7   9        0.41        0.45      0.74 o 
  -5  -6   9        5.64        6.88      0.93 o 
  -4  -6   9        0.23        0.79      0.57 o 
  -3  -6   9        8.69        8.53      1.36 o 
  -2  -6   9       32.23       32.05      2.06 o 
  -1  -6   9        0.00        0.00      0.31 o 
   0  -6   9        0.66        0.72      0.35 o 
   1  -6   9        9.36        8.76      0.73 o 
   2  -6   9        4.31        3.31      0.89 o 
   3  -6   9        1.97        0.79      0.65 o 
   4  -6   9        9.12        7.10      1.29 o 
   5  -6   9        0.08        1.03      0.77 o 
   6  -6   9        5.95        6.38      1.39 o 
  -6  -5   9        0.65        1.93      0.54 o 
  -5  -5   9        1.24        2.39      0.67 o 
  -4  -5   9        2.11        1.06      0.57 o 
  -3  -5   9       73.85       70.14      2.94 o 
  -2  -5   9        9.19       10.71      0.72 o 
  -1  -5   9       29.38       25.29      2.75 o 
   0  -5   9        1.31        1.41      0.37 o 
   1  -5   9       25.09       21.98      0.99 o 
   2  -5   9       14.17       16.96      1.45 o 
   3  -5   9       23.29       21.27      1.71 o 
   4  -5   9       88.08       89.99      3.51 o 
   5  -5   9       81.76       78.78      3.43 o 
   6  -5   9        3.77        5.25      1.25 o 
  -7  -4   9        0.10        0.24      0.44 o 
  -6  -4   9        3.65        5.89      0.89 o 
  -5  -4   9        0.22        1.08      0.62 o 
  -4  -4   9      178.41      178.14      4.65 o 
  -3  -4   9       88.20       85.77      3.08 o 
  -2  -4   9        1.49        2.68      0.44 o 
  -1  -4   9      161.89      168.64     12.82 o 
   0  -4   9       10.67       13.98      1.25 o 
   1  -4   9        9.40        7.81      0.62 o 
   2  -4   9        3.40        3.70      0.86 o 
   3  -4   9        0.01        0.45      0.55 o 
   4  -4   9        0.24        0.89      0.68 o 
   5  -4   9        5.40        4.35      0.69 o 
   6  -4   9        3.08        4.06      0.71 o 
  -7  -3   9        0.08        0.23      0.40 o 
  -6  -3   9        4.45        6.07      1.09 o 
  -5  -3   9        0.03        0.14      0.41 o 
  -4  -3   9       69.36       59.04      2.60 o 
  -3  -3   9       15.63       15.03      1.44 o 
  -2  -3   9       38.89       47.82      3.20 o 
  -1  -3   9       33.27       36.84      1.21 o 
   0  -3   9       13.87       13.94      0.77 o 
   1  -3   9       11.07       10.20      0.67 o 
   2  -3   9      170.92      171.19      4.20 o 
   3  -3   9      187.57      187.09      4.62 o 
   4  -3   9        4.09        4.38      0.65 o 
   5  -3   9        6.38        6.97      0.84 o 
   6  -3   9        1.62        2.63      0.60 o 
  -8  -2   9        0.73        0.59      0.62 o 
  -7  -2   9        0.27        0.00      0.30 o 
  -6  -2   9        7.03        9.54      0.92 o 
  -5  -2   9        2.74        3.52      0.63 o 
  -4  -2   9       55.17       55.33      2.51 o 
  -3  -2   9        5.90        7.04      0.61 o 
  -2  -2   9      202.52      226.06     12.33 o 
  -1  -2   9       66.95       84.53      4.01 o 
   0  -2   9      279.28      290.53     11.51 o 
   1  -2   9      327.74      330.90     19.79 o 
   2  -2   9     1225.37     1276.51     11.34 o 
   3  -2   9       19.98       22.95      1.59 o 
   4  -2   9       74.10       70.08      2.00 o 
   5  -2   9        0.10        0.83      0.38 o 
   6  -2   9        0.10        0.39      0.45 o 
  -8  -1   9        0.44        0.79      0.59 o 
  -7  -1   9        0.50        0.38      0.36 o 
  -6  -1   9       64.07       61.45      4.24 o 
  -5  -1   9       11.48       10.19      0.79 o 
  -4  -1   9       27.89       26.67      1.10 o 
  -3  -1   9      112.59      120.16      4.94 o 
  -2  -1   9       45.59       43.18      3.14 o 
  -1  -1   9      107.86       99.16      2.83 o 
   0  -1   9        1.36        2.88      0.44 o 
   1  -1   9        0.24        0.69      0.30 o 
   2  -1   9      541.91      527.18     35.93 o 
   3  -1   9       16.07       15.01      0.95 o 
   4  -1   9        3.02        3.62      0.60 o 
   5  -1   9        5.69        4.56      0.71 o 
  -8   0   9       53.44       46.54      2.53 o 
  -7   0   9        2.19        3.76      0.65 o 
  -6   0   9        0.22        0.84      0.27 o 
  -5   0   9        0.30        0.34      0.23 o 
  -4   0   9      156.91      160.68     14.52 o 
  -3   0   9       35.93       45.46      3.18 o 
  -2   0   9       97.01      103.23      5.91 o 
  -1   0   9       65.05       76.50      7.45 o 
   0   0   9       40.03       43.85      2.73 o 
   1   0   9       11.50        9.24      0.52 o 
   2   0   9       11.55        9.44      1.02 o 
   3   0   9        1.93        1.68      0.48 o 
   4   0   9        0.26        0.60      0.32 o 
   5   0   9        4.18        5.38      1.08 o 
  -8   1   9       30.49       29.08      1.99 o 
  -7   1   9       11.53       10.43      0.85 o 
  -6   1   9        5.10        3.94      0.49 o 
  -5   1   9       18.51       17.77      2.14 o 
  -4   1   9        0.33        1.14      0.35 o 
  -3   1   9       18.21       15.09      0.85 o 
  -2   1   9        1.37        2.75      0.48 o 
  -1   1   9      106.19      107.95      9.66 o 
   0   1   9      226.73      211.17     12.50 o 
   1   1   9       37.41       40.73      2.43 o 
   2   1   9        0.57        0.52      0.22 o 
   3   1   9        2.24        2.77      0.54 o 
   4   1   9        6.41        7.47      1.22 o 
  -8   2   9        8.95        7.34      1.76 o 
  -7   2   9        9.12        9.28      0.72 o 
  -6   2   9        0.30        0.29      0.24 o 
  -5   2   9      129.42      130.50      2.59 o 
  -4   2   9       76.12       72.80      2.70 o 
  -3   2   9      191.88      176.32     16.55 o 
  -2   2   9        3.05        4.69      0.60 o 
  -1   2   9        0.53        1.37      1.29 o 
   0   2   9       59.35       53.32      5.14 o 
   1   2   9       12.69        9.56      1.01 o 
   2   2   9        8.03        6.06      0.56 o 
   3   2   9       25.71       19.64      1.62 o 
   4   2   9        8.98        9.06      1.37 o 
  -8   3   9        4.41        6.46      1.51 o 
  -7   3   9       14.07       13.51      1.52 o 
  -6   3   9       38.83       35.65      3.04 o 
  -5   3   9        6.76        7.95      0.81 o 
  -4   3   9       12.39       14.71      0.94 o 
  -3   3   9        1.88        1.97      0.46 o 
  -2   3   9        2.79        4.77      0.75 o 
  -1   3   9       26.76       26.40      2.13 o 
   0   3   9        3.10        3.10      0.55 o 
   1   3   9       24.90       22.31      1.71 o 
   2   3   9       77.81       65.43      7.37 o 
   3   3   9       11.40       11.17      1.28 o 
  -9   4   9        0.91        2.53      0.89 o 
  -8   4   9        0.01        0.37      0.49 o 
  -7   4   9        1.62        1.84      0.51 o 
  -6   4   9       12.42       12.04      1.90 o 
  -5   4   9       17.49       14.70      0.98 o 
  -4   4   9        0.00        0.16      0.32 o 
  -3   4   9       18.36       16.72      1.01 o 
  -2   4   9        0.48        0.60      0.34 o 
  -1   4   9       11.54       10.79      1.27 o 
   0   4   9        6.41        6.83      0.78 o 
   1   4   9       15.68       14.73      0.80 o 
   2   4   9        3.82        2.63      0.57 o 
   3   4   9        8.21        9.52      1.46 o 
  -8   5   9       11.80       13.11      1.46 o 
  -7   5   9        1.67        2.09      0.54 o 
  -6   5   9        1.58        2.49      0.59 o 
  -5   5   9       92.49       97.75      2.50 o 
  -4   5   9        9.75        8.27      0.90 o 
  -3   5   9        9.00        9.27      0.92 o 
  -2   5   9       58.86       57.47      1.88 o 
  -1   5   9        1.50        2.20      0.49 o 
   0   5   9        2.94        1.66      0.48 o 
   1   5   9        0.83        2.56      0.75 o 
   2   5   9        1.57        2.71      0.75 o 
  -8   6   9        1.28        1.93      0.75 o 
  -7   6   9        0.11        0.49      0.33 o 
  -6   6   9        3.25        6.37      1.90 o 
  -5   6   9       90.01       88.20      2.48 o 
  -4   6   9       44.16       45.76      1.80 o 
  -3   6   9       11.25       12.83      1.32 o 
  -2   6   9        2.38        2.25      0.55 o 
  -1   6   9        0.00        0.44      0.40 o 
   0   6   9        6.31        8.41      1.39 o 
   1   6   9        4.65        4.44      1.08 o 
  -7   7   9        0.21        0.62      0.79 o 
  -6   7   9        8.39        9.61      1.05 o 
  -5   7   9       73.14       72.39      2.35 o 
  -4   7   9       16.49       17.83      1.21 o 
  -3   7   9        2.70        3.03      0.67 o 
  -2   7   9        0.99        0.52      0.40 o 
  -1   7   9       21.13       23.06      1.96 o 
   0   7   9        0.82        1.02      0.66 o 
  -6   8   9        9.00       11.19      1.98 o 
  -5   8   9        4.20        5.92      0.92 o 
  -4   8   9        1.90        1.87      0.58 o 
  -3   8   9        5.47        7.23      0.95 o 
  -2   8   9        0.33        0.31      0.63 o 
   0 -10  10        2.94        4.47      1.19 o 
   2 -10  10       10.49       15.19      1.54 o 
   3 -10  10       21.03       30.02      2.25 o 
  -2  -9  10       12.26       12.28      1.49 o 
  -1  -9  10        9.15       10.03      1.56 o 
   0  -9  10       16.83       16.94      1.60 o 
   2  -9  10        2.93        3.77      0.97 o 
   3  -9  10        1.03        1.25      0.74 o 
   4  -9  10        3.93        6.82      1.29 o 
  -3  -8  10        1.09        1.42      0.82 o 
  -2  -8  10        3.83        4.57      1.17 o 
  -1  -8  10       15.01       15.76      1.57 o 
   0  -8  10       10.27       10.50      1.43 o 
   1  -8  10        6.10        6.52      0.79 o 
   2  -8  10        0.02        0.52      0.54 o 
   3  -8  10        0.10        0.99      0.63 o 
   4  -8  10        0.57        0.35      0.57 o 
   5  -8  10        1.12        1.39      0.77 o 
  -4  -7  10       20.84       21.53      2.00 o 
  -3  -7  10       10.46       10.43      1.60 o 
  -2  -7  10       34.29       36.46      2.37 o 
  -1  -7  10      178.33      168.37      4.61 o 
   0  -7  10       43.25       44.60      3.63 o 
   1  -7  10        2.57        3.71      0.64 o 
   2  -7  10      199.18      196.14      5.04 o 
   3  -7  10       65.76       69.03      3.14 o 
   4  -7  10       44.08       44.79      2.68 o 
   5  -7  10       24.30       20.48      1.99 o 
  -5  -6  10        0.51        1.56      0.82 o 
  -4  -6  10        0.02        0.28      0.63 o 
  -3  -6  10       78.62       73.45      3.25 o 
  -2  -6  10       54.95       54.91      2.71 o 
  -1  -6  10       49.61       52.88      3.60 o 
   0  -6  10        2.53        2.11      0.50 o 
   1  -6  10        3.88        5.00      0.64 o 
   2  -6  10       64.26       46.36      2.45 o 
   3  -6  10       74.92       68.35      3.13 o 
   4  -6  10       33.36       29.79      2.19 o 
   5  -6  10        0.15        1.05      0.75 o 
  -6  -5  10        0.19        1.43      0.52 o 
  -5  -5  10        6.90        6.07      1.31 o 
  -4  -5  10       23.05       23.29      1.91 o 
  -3  -5  10       71.55       66.00      2.94 o 
  -2  -5  10        6.01        7.01      0.66 o 
  -1  -5  10        5.57        7.84      0.69 o 
   0  -5  10       15.57       16.18      0.92 o 
   1  -5  10       34.07       33.20      1.34 o 
   2  -5  10        0.00        0.11      0.40 o 
   3  -5  10        5.94        8.84      1.34 o 
   4  -5  10       10.58       12.03      1.43 o 
   5  -5  10       30.80       30.71      2.26 o 
  -6  -4  10        0.20        0.33      0.41 o 
  -5  -4  10       50.26       42.05      2.53 o 
  -4  -4  10      112.98      110.49      3.82 o 
  -3  -4  10      197.23      206.15      8.94 o 
  -2  -4  10       45.08       41.84      1.86 o 
  -1  -4  10        1.99        1.96      0.50 o 
   0  -4  10       58.11       47.93      1.48 o 
   1  -4  10        1.05        1.48      0.49 o 
   2  -4  10       30.25       29.73      1.93 o 
   3  -4  10       77.68       74.31      3.13 o 
   4  -4  10       27.38       27.32      2.05 o 
   5  -4  10        3.75        6.18      1.26 o 
  -7  -3  10        0.26        0.00      0.49 o 
  -6  -3  10        3.15        3.43      0.69 o 
  -5  -3  10       26.56       24.17      1.89 o 
  -4  -3  10      281.04      247.23      5.42 o 
  -3  -3  10       48.43       52.45      4.73 o 
  -2  -3  10        1.89        2.20      0.44 o 
  -1  -3  10       50.24       48.27      1.47 o 
   0  -3  10       27.27       28.40      1.13 o 
   1  -3  10        5.18        6.33      0.61 o 
   2  -3  10       33.44       34.48      2.09 o 
   3  -3  10      172.34      165.26      4.57 o 
   4  -3  10        0.33        1.22      0.74 o 
   5  -3  10        0.49        1.06      0.68 o 
  -7  -2  10        0.62        1.19      0.50 o 
  -6  -2  10       37.17       38.76      4.68 o 
  -5  -2  10        4.90        6.47      1.17 o 
  -4  -2  10        1.97        2.94      0.84 o 
  -3  -2  10       64.05       61.66      3.02 o 
  -2  -2  10      114.63      116.01     10.90 o 
  -1  -2  10      107.10      119.06      5.71 o 
   0  -2  10       55.34       60.91      1.65 o 
   1  -2  10      274.35      269.15     17.67 o 
   2  -2  10      101.88      102.70      3.47 o 
   3  -2  10       42.49       42.22      2.36 o 
   4  -2  10        2.07        1.83      0.83 o 
   5  -2  10        0.60        1.43      0.77 o 
  -8  -1  10        0.01        0.14      0.40 o 
  -7  -1  10       13.71       15.09      2.42 o 
  -6  -1  10       23.86       23.27      2.20 o 
  -5  -1  10        4.83        4.31      0.59 o 
  -4  -1  10       74.94       76.02      1.92 o 
  -3  -1  10       28.15       27.91      2.81 o 
  -2  -1  10       37.36       38.58      2.13 o 
  -1  -1  10        0.89        1.21      0.79 o 
   0  -1  10        2.97        3.46      0.53 o 
   1  -1  10      134.57      128.06      7.85 o 
   2  -1  10      337.66      347.08      6.27 o 
   3  -1  10        3.69        5.71      1.12 o 
   4  -1  10        0.13        0.34      0.57 o 
  -8   0  10       12.51       13.44      2.39 o 
  -7   0  10        0.21        0.82      0.41 o 
  -6   0  10        5.82        4.96      0.54 o 
  -5   0  10        0.59        1.89      0.44 o 
  -4   0  10        4.88        3.41      0.55 o 
  -3   0  10        5.29        7.32      0.66 o 
  -2   0  10       40.13       32.95      1.26 o 
  -1   0  10        0.52        1.20      0.35 o 
   0   0  10      313.52      313.47     20.42 o 
   1   0  10       30.95       27.26      2.62 o 
   2   0  10        0.03        0.00      0.48 o 
   3   0  10        0.91        0.20      0.54 o 
   4   0  10        4.81        5.78      1.12 o 
  -8   1  10       43.34       41.64      4.93 o 
  -7   1  10        2.51        2.80      0.44 o 
  -6   1  10        0.19        0.48      0.27 o 
  -5   1  10       18.90       20.25      1.57 o 
  -4   1  10       80.37       76.86      2.86 o 
  -3   1  10       15.83       15.65      0.91 o 
  -2   1  10        0.86        1.27      0.38 o 
  -1   1  10       51.91       51.00      6.98 o 
   0   1  10       74.78       63.31      9.05 o 
   1   1  10       11.00       10.76      0.78 o 
   2   1  10        0.90        2.19      0.74 o 
   3   1  10        0.02        0.49      0.54 o 
  -8   2  10        8.54       11.15      1.31 o 
  -7   2  10        2.84        3.93      0.65 o 
  -6   2  10       18.03       17.05      1.48 o 
  -5   2  10       10.24        7.68      0.84 o 
  -4   2  10       94.24       91.18      3.16 o 
  -3   2  10        0.27        0.23      0.28 o 
  -2   2  10       89.18       85.80      6.05 o 
  -1   2  10        2.94        3.72      0.59 o 
   0   2  10       19.37       19.15      1.83 o 
   1   2  10        2.74        1.88      0.46 o 
   2   2  10       33.78       29.29      2.63 o 
  -8   3  10        0.90        2.00      0.48 o 
  -7   3  10        3.62        4.52      1.26 o 
  -6   3  10        0.02        0.00      0.32 o 
  -5   3  10        0.25        0.75      0.39 o 
  -4   3  10       26.29       22.73      1.18 o 
  -3   3  10       20.70       19.35      1.09 o 
  -2   3  10       26.68       22.01      2.50 o 
  -1   3  10       55.29       49.13      4.50 o 
   0   3  10       11.26        7.85      0.82 o 
   1   3  10       53.18       39.75      2.34 o 
   2   3  10        1.03        1.34      0.43 o 
   3   3  10        8.24        5.85      1.14 o 
  -8   4  10        1.99        1.99      0.49 o 
  -7   4  10        2.47        3.00      0.61 o 
  -6   4  10        9.30       11.42      0.92 o 
  -5   4  10        2.50        3.27      0.95 o 
  -4   4  10        6.59        6.88      0.82 o 
  -3   4  10       31.21       29.11      2.12 o 
  -2   4  10       20.71       17.72      2.31 o 
  -1   4  10        0.04        0.07      0.28 o 
   0   4  10       31.59       27.13      1.61 o 
   1   4  10        9.64        8.32      1.29 o 
   2   4  10        5.70        4.68      0.73 o 
  -8   5  10        4.30        6.19      0.85 o 
  -7   5  10        0.60        0.65      0.38 o 
  -6   5  10       31.05       32.99      2.41 o 
  -5   5  10       10.12       11.05      1.00 o 
  -4   5  10       41.97       49.59      1.85 o 
  -3   5  10        1.20        2.33      0.55 o 
  -2   5  10        0.70        1.21      0.43 o 
  -1   5  10        5.75        5.91      0.79 o 
   0   5  10        0.40        1.12      0.42 o 
   1   5  10        0.00        1.29      0.62 o 
  -8   6  10        0.35        0.76      0.40 o 
  -7   6  10       32.34       32.47      3.47 o 
  -6   6  10        1.53        1.25      0.62 o 
  -5   6  10      105.75      109.11      2.94 o 
  -4   6  10        1.87        3.49      0.68 o 
  -3   6  10       12.49       12.06      0.97 o 
  -2   6  10        1.50        1.67      0.51 o 
  -1   6  10        2.31        2.58      0.59 o 
   0   6  10        0.31        0.85      0.62 o 
  -7   7  10        1.57        2.02      0.55 o 
  -6   7  10        0.07        0.92      0.75 o 
  -5   7  10        4.84        4.97      0.82 o 
  -4   7  10       24.42       21.15      1.32 o 
  -3   7  10       27.01       28.11      2.95 o 
  -2   7  10       20.34       19.23      1.25 o 
  -1   7  10       22.74       26.89      2.22 o 
  -5   8  10        0.57        0.72      0.42 o 
  -4   8  10        1.79        2.44      0.67 o 
  -1  -9  11        0.22        0.52      0.74 o 
   0  -9  11        0.34        0.75      0.68 o 
   1  -9  11        0.75        1.11      0.65 o 
   2  -9  11        0.03        0.05      0.59 o 
   3  -9  11        1.61        2.03      0.85 o 
  -3  -8  11        8.90       10.23      1.68 o 
  -2  -8  11        0.10        0.85      0.65 o 
  -1  -8  11        1.58        0.34      0.60 o 
   0  -8  11       17.60       16.39      1.56 o 
   1  -8  11        0.12        0.42      0.52 o 
   2  -8  11       18.47       15.77      1.57 o 
   3  -8  11       15.31       14.11      1.54 o 
   4  -8  11        0.11        0.85      0.60 o 
  -4  -7  11      103.62      107.57      4.37 o 
  -3  -7  11        5.25        8.10      1.46 o 
  -2  -7  11        0.74        1.57      0.75 o 
  -1  -7  11        0.22        0.00      0.59 o 
   0  -7  11        2.72        2.48      0.58 o 
   1  -7  11        8.50        7.61      1.22 o 
   2  -7  11        2.41        4.25      1.02 o 
   3  -7  11       15.69       12.97      1.45 o 
   4  -7  11        2.57        2.60      0.89 o 
   5  -7  11        5.61        7.55      1.49 o 
  -5  -6  11        0.30        0.55      0.60 o 
  -4  -6  11       19.61       17.64      1.79 o 
  -3  -6  11        0.01        1.62      0.83 o 
  -2  -6  11        0.29        0.06      0.66 o 
  -1  -6  11       25.28       23.05      2.79 o 
   0  -6  11        0.63        1.90      0.52 o 
   1  -6  11       48.66       49.10      2.53 o 
   2  -6  11       66.93       53.75      2.74 o 
   3  -6  11        3.62        4.08      1.06 o 
   4  -6  11        7.01        7.79      1.40 o 
   5  -6  11        2.34        3.40      1.11 o 
  -6  -5  11        0.29        1.28      0.69 o 
  -5  -5  11        0.04        0.71      0.63 o 
  -4  -5  11        0.12        0.68      0.72 o 
  -3  -5  11       12.61       14.14      1.52 o 
  -2  -5  11        0.95        0.61      0.39 o 
  -1  -5  11       19.09       17.29      1.31 o 
   0  -5  11       14.48       12.76      0.87 o 
   1  -5  11       28.48       24.18      1.14 o 
   2  -5  11       10.59       10.00      1.37 o 
   3  -5  11       10.81        9.87      1.48 o 
   4  -5  11        9.40       12.83      1.49 o 
   5  -5  11        2.65        2.76      1.00 o 
  -6  -4  11        2.95        4.08      1.11 o 
  -5  -4  11        1.28        3.40      1.03 o 
  -4  -4  11        1.17        1.94      0.82 o 
  -3  -4  11       13.26       15.79      2.77 o 
  -2  -4  11       20.24       17.69      0.99 o 
  -1  -4  11        0.19        0.88      0.39 o 
   0  -4  11       42.80       38.54      1.40 o 
   1  -4  11       24.65       23.99      1.11 o 
   2  -4  11        5.23        5.62      1.11 o 
   3  -4  11       77.69       68.89      3.16 o 
   4  -4  11        0.66        1.48      0.75 o 
   5  -4  11        0.62        1.31      0.75 o 
  -7  -3  11        0.40        0.51      0.47 o 
  -6  -3  11       44.16       49.49      2.79 o 
  -5  -3  11      149.90      142.98      4.48 o 
  -4  -3  11        5.02        7.53      1.34 o 
  -3  -3  11       38.86       40.01      4.11 o 
  -2  -3  11        0.00        0.30      0.30 o 
  -1  -3  11        3.68        4.11      0.60 o 
   0  -3  11       59.49       56.40      1.67 o 
   1  -3  11       22.37       20.28      2.76 o 
   2  -3  11        5.00        5.56      1.14 o 
   3  -3  11        3.14        3.30      0.95 o 
   4  -3  11        0.25        1.12      0.71 o 
   5  -3  11        0.03        1.19      0.80 o 
  -7  -2  11        0.48        0.20      0.41 o 
  -6  -2  11       39.99       35.64      2.31 o 
  -5  -2  11       14.38       14.83      1.51 o 
  -4  -2  11      129.94      111.20      2.42 o 
  -3  -2  11        0.07        0.79      0.41 o 
  -2  -2  11       33.09       30.27      1.56 o 
  -1  -2  11       88.10       79.30      6.16 o 
   0  -2  11      397.79      385.16     29.43 o 
   1  -2  11       97.73       96.18      2.17 o 
   2  -2  11       96.76       88.41      3.39 o 
   3  -2  11        2.15        3.20      0.95 o 
   4  -2  11        5.13        4.85      1.16 o 
  -8  -1  11        1.50        3.09      0.75 o 
  -7  -1  11        1.62        2.55      0.77 o 
  -6  -1  11        0.00        0.89      0.63 o 
  -5  -1  11        2.32        2.40      0.52 o 
  -4  -1  11        0.02        0.13      0.40 o 
  -3  -1  11       14.05       15.66      0.97 o 
  -2  -1  11        9.27        9.98      1.19 o 
  -1  -1  11       44.90       41.36      5.30 o 
   0  -1  11      824.13      818.68     67.25 o 
   1  -1  11      213.70      206.70     12.30 o 
   2  -1  11       23.21       23.73      1.85 o 
   3  -1  11       12.96       11.30      1.37 o 
   4  -1  11        4.42        7.32      1.29 o 
  -8   0  11       10.15       10.99      2.13 o 
  -7   0  11       24.03       23.04      3.84 o 
  -6   0  11       12.78       12.87      0.92 o 
  -5   0  11        0.51        0.14      0.31 o 
  -4   0  11        1.61        1.94      0.48 o 
  -3   0  11        5.03        5.50      0.69 o 
  -2   0  11        1.98        1.84      0.44 o 
  -1   0  11       10.76       10.08      0.83 o 
   0   0  11       72.45       67.32      7.43 o 
   1   0  11        6.44        7.84      0.74 o 
   2   0  11        0.05        0.23      0.55 o 
   3   0  11       11.65       14.75      1.49 o 
  -8   1  11        1.44        4.38      0.77 o 
  -7   1  11       17.32       13.51      1.04 o 
  -6   1  11        0.02        0.23      0.50 o 
  -5   1  11       12.11       11.71      1.57 o 
  -4   1  11        0.23        0.32      0.31 o 
  -3   1  11        3.01        5.20      0.69 o 
  -2   1  11      113.83      111.92      7.21 o 
  -1   1  11       58.39       52.60      3.52 o 
   0   1  11        6.49        6.18      0.76 o 
   1   1  11        0.46        0.26      0.31 o 
   2   1  11        2.23        5.08      1.05 o 
   3   1  11        6.38        8.35      1.26 o 
  -7   2  11        4.28        4.58      0.73 o 
  -6   2  11       58.50       60.36      2.01 o 
  -5   2  11       45.77       41.17      1.63 o 
  -4   2  11        7.18        6.86      0.81 o 
  -3   2  11        0.17        0.00      0.30 o 
  -2   2  11       54.90       52.10      4.13 o 
  -1   2  11        9.06        8.00      0.85 o 
   0   2  11        7.08        7.34      0.81 o 
   1   2  11        0.01        0.62      0.36 o 
   2   2  11       18.80       22.47      1.80 o 
  -8   3  11        0.00        0.77      0.36 o 
  -7   3  11        3.52        2.77      0.59 o 
  -6   3  11        2.63        2.09      0.56 o 
  -5   3  11        1.45        0.89      0.47 o 
  -4   3  11        0.04        0.52      0.37 o 
  -3   3  11       12.25       11.39      0.90 o 
  -2   3  11       33.07       29.86      1.66 o 
  -1   3  11       32.20       28.43      3.00 o 
   0   3  11        0.03        0.20      0.31 o 
   1   3  11        0.62        1.07      0.43 o 
  -8   4  11        2.52        3.49      0.72 o 
  -7   4  11        1.05        2.18      0.52 o 
  -6   4  11        2.26        1.05      0.43 o 
  -5   4  11        5.74        6.13      0.84 o 
  -4   4  11       16.46       14.61      1.03 o 
  -3   4  11        5.62        7.26      1.29 o 
  -2   4  11        1.12        1.39      0.46 o 
  -1   4  11        0.06        0.43      0.47 o 
   0   4  11       26.88       25.11      3.22 o 
   1   4  11        0.26        0.09      0.46 o 
  -8   5  11        0.60        1.61      0.51 o 
  -7   5  11        3.07        5.35      0.84 o 
  -6   5  11        1.46        1.80      0.52 o 
  -5   5  11        7.49        7.81      0.96 o 
  -4   5  11        0.02        0.28      0.38 o 
  -3   5  11        0.00        0.84      0.79 o 
  -2   5  11        4.56        5.89      0.83 o 
  -1   5  11        1.83        1.82      0.50 o 
   0   5  11        0.35        0.11      0.45 o 
  -7   6  11       39.96       47.77      2.00 o 
  -6   6  11        1.42        2.17      0.61 o 
  -5   6  11       29.31       30.51      2.60 o 
  -4   6  11       10.11        9.11      1.02 o 
  -3   6  11        0.03        0.43      0.37 o 
  -2   6  11        0.75        2.59      0.57 o 
  -1   6  11        8.26        9.30      0.99 o 
  -6   7  11        5.54        5.47      0.94 o 
  -5   7  11        7.92        8.45      1.06 o 
  -4   7  11        0.20        0.42      0.43 o 
  -3   7  11        0.64        1.47      0.53 o 
  -1  -9  12        0.05        0.35      0.57 o 
   0  -9  12        2.86        5.21      1.12 o 
   1  -9  12        0.31        2.11      0.79 o 
   2  -9  12        1.57        3.59      0.99 o 
  -2  -8  12       10.49        8.78      1.52 o 
  -1  -8  12        7.84        6.18      1.23 o 
   0  -8  12       21.47       22.29      1.24 o 
   1  -8  12        1.28        0.52      0.48 o 
   2  -8  12        0.50        0.86      0.62 o 
   3  -8  12        8.42        8.92      1.48 o 
  -4  -7  12       31.46       30.10      2.46 o 
  -3  -7  12       24.09       22.19      1.99 o 
  -2  -7  12       10.70       10.95      1.56 o 
  -1  -7  12        6.01        5.07      1.14 o 
   0  -7  12        7.11        8.49      0.90 o 
   1  -7  12        1.58        2.40      0.82 o 
   2  -7  12        0.01        0.62      0.60 o 
   3  -7  12        0.17        1.29      0.68 o 
   4  -7  12        4.22        5.59      1.25 o 
  -5  -6  12       10.83       13.05      1.91 o 
  -4  -6  12       16.91       20.13      1.97 o 
  -3  -6  12       26.68       25.07      2.02 o 
  -2  -6  12        7.67        9.87      1.46 o 
  -1  -6  12       10.93       12.11      1.18 o 
   0  -6  12      209.34      183.01      7.05 o 
   1  -6  12       38.43       36.36      2.25 o 
   2  -6  12        0.00        0.80      0.62 o 
   3  -6  12        0.02        0.39      0.60 o 
   4  -6  12       15.43       17.40      1.85 o 
  -5  -5  12        5.18        5.96      1.31 o 
  -4  -5  12        2.12        2.09      0.89 o 
  -3  -5  12        4.61        5.84      1.23 o 
  -2  -5  12        8.38        9.06      1.24 o 
  -1  -5  12        4.18        5.18      1.10 o 
   0  -5  12       44.97       36.99      1.50 o 
   1  -5  12        0.58        0.86      0.60 o 
   2  -5  12        1.50        2.33      0.86 o 
   3  -5  12        5.96        8.26      1.43 o 
   4  -5  12        9.74        6.62      1.37 o 
  -6  -4  12        0.21        0.09      0.52 o 
  -5  -4  12       33.74       27.18      2.11 o 
  -4  -4  12       37.30       33.05      2.23 o 
  -3  -4  12        0.97        0.86      0.36 o 
  -2  -4  12        6.09        5.79      0.73 o 
  -1  -4  12        2.26        3.81      1.12 o 
   0  -4  12        0.70        1.53      0.46 o 
   1  -4  12        0.60        0.03      0.46 o 
   2  -4  12        0.02        0.00      0.48 o 
   3  -4  12        0.02        0.12      0.55 o 
   4  -4  12        0.16        1.89      0.80 o 
  -6  -3  12        0.02        1.48      0.74 o 
  -5  -3  12       14.79       18.53      1.73 o 
  -4  -3  12        4.62        6.30      0.74 o 
  -3  -3  12      120.92      123.56     10.47 o 
  -2  -3  12      107.74      100.18      7.07 o 
  -1  -3  12       87.65       82.82      4.54 o 
   0  -3  12        7.03        8.46      0.83 o 
   1  -3  12       57.40       54.17      2.70 o 
   2  -3  12        6.88        9.07      1.39 o 
   3  -3  12        3.90        6.87      1.28 o 
   4  -3  12        0.61        0.11      0.54 o 
  -7  -2  12        0.87        1.71      0.77 o 
  -6  -2  12       31.16       29.73      2.17 o 
  -5  -2  12        0.23        0.00      0.55 o 
  -4  -2  12       59.46       48.76      1.71 o 
  -3  -2  12       79.69       81.35      3.30 o 
  -2  -2  12        5.59        6.74      0.78 o 
  -1  -2  12      114.00      109.84      5.38 o 
   0  -2  12      129.66      120.61      8.89 o 
   1  -2  12      137.49      142.88      4.31 o 
   2  -2  12        7.00        8.53      1.36 o 
   3  -2  12        0.12        0.43      0.59 o 
   4  -2  12        8.92       11.46      1.62 o 
  -7  -1  12       17.73       18.59      1.76 o 
  -6  -1  12        7.71        8.29      1.42 o 
  -5  -1  12        6.09        8.59      0.88 o 
  -4  -1  12        7.70        9.26      0.85 o 
  -3  -1  12       15.93       14.64      1.01 o 
  -2  -1  12       63.59       68.13      1.99 o 
  -1  -1  12       59.29       53.94      1.78 o 
   0  -1  12      161.58      162.79     11.27 o 
   1  -1  12       89.95       83.41      7.38 o 
   2  -1  12        0.09        0.06      0.51 o 
   3  -1  12        7.48       10.53      1.52 o 
  -8   0  12        7.32       10.29      1.12 o 
  -7   0  12        8.60       11.07      1.57 o 
  -6   0  12       10.59       12.01      0.92 o 
  -5   0  12        0.04        0.33      0.31 o 
  -4   0  12        2.10        1.75      0.50 o 
  -3   0  12        1.65        1.32      0.44 o 
  -2   0  12       81.97       80.10      4.79 o 
  -1   0  12      112.93      109.69      3.43 o 
   0   0  12       10.00        9.49      1.36 o 
   1   0  12        3.42        3.83      0.65 o 
   2   0  12        0.07        0.37      0.60 o 
   3   0  12        4.09        6.18      1.22 o 
  -8   1  12        0.62        1.60      0.74 o 
  -7   1  12        1.19        2.36      0.92 o 
  -6   1  12        1.76        1.38      0.47 o 
  -5   1  12        2.93        4.07      0.94 o 
  -4   1  12        1.39        2.55      0.59 o 
  -3   1  12       11.57       13.42      0.97 o 
  -2   1  12      120.68      123.03     10.94 o 
  -1   1  12      127.32      114.58     10.56 o 
   0   1  12        0.35        0.50      0.35 o 
   1   1  12        3.26        3.57      0.64 o 
   2   1  12        5.40        7.45      1.26 o 
  -8   2  12        0.85        1.25      0.74 o 
  -7   2  12       22.67       19.94      1.23 o 
  -6   2  12       14.89       11.33      0.96 o 
  -5   2  12        9.82       11.14      0.97 o 
  -4   2  12       12.73       11.23      0.91 o 
  -3   2  12        0.68        0.47      0.39 o 
  -2   2  12       18.65       20.04      1.18 o 
  -1   2  12       16.00       14.88      2.73 o 
   0   2  12        2.79        3.24      0.61 o 
   1   2  12        3.78        4.57      0.72 o 
   2   2  12        0.32        1.08      0.62 o 
  -8   3  12        0.79        1.43      0.45 o 
  -7   3  12        0.38        0.74      0.37 o 
  -6   3  12       22.39       20.39      1.43 o 
  -5   3  12        1.71        2.93      0.92 o 
  -4   3  12       28.99       28.08      1.85 o 
  -3   3  12        1.46        1.50      0.50 o 
  -2   3  12        0.13        0.97      0.41 o 
  -1   3  12       17.42       15.80      1.56 o 
   0   3  12       54.26       47.83      4.32 o 
   1   3  12        0.09        0.46      0.36 o 
  -7   4  12        2.45        3.47      0.89 o 
  -6   4  12        1.83        2.84      0.60 o 
  -5   4  12       29.47       31.21      1.55 o 
  -4   4  12       19.32       18.13      1.17 o 
  -3   4  12        2.00        2.63      0.69 o 
  -2   4  12       18.64       16.31      2.44 o 
  -1   4  12        7.33        5.74      0.83 o 
   0   4  12        0.01        0.72      0.42 o 
  -7   5  12        8.18       10.87      1.03 o 
  -6   5  12        7.19        9.53      1.79 o 
  -5   5  12        0.47        1.36      0.52 o 
  -4   5  12        0.23        0.00      0.33 o 
  -3   5  12        0.92        1.88      0.54 o 
  -2   5  12        1.15        2.34      0.82 o 
  -1   5  12        0.00        0.40      0.35 o 
  -6   6  12       11.65       13.35      1.51 o 
  -5   6  12        8.28       10.62      1.28 o 
  -4   6  12        4.24        5.73      1.86 o 
  -3   6  12        8.67       11.43      1.22 o 
  -2   6  12        1.83        3.19      0.68 o 
  -2  -8  13        0.38        0.55      0.69 o 
  -1  -8  13        1.35        3.36      0.97 o 
   0  -8  13        5.33        4.94      1.06 o 
   1  -8  13        3.39        3.39      0.95 o 
   2  -8  13        1.86        3.77      1.08 o 
  -3  -7  13        3.77        4.67      1.20 o 
  -2  -7  13        0.14        1.39      0.71 o 
  -1  -7  13        2.37        2.42      0.82 o 
   0  -7  13        0.03        0.09      0.37 o 
   1  -7  13       12.85       10.40      1.49 o 
   2  -7  13        0.23        0.86      0.57 o 
   3  -7  13        0.10        0.45      0.65 o 
  -4  -6  13       18.29       20.30      1.97 o 
  -3  -6  13        3.19        4.05      1.16 o 
  -2  -6  13        2.71        4.45      1.03 o 
  -1  -6  13        0.21        1.45      0.46 o 
   0  -6  13       12.76       11.89      0.95 o 
   1  -6  13       52.37       50.01      2.74 o 
   2  -6  13        0.42        1.08      0.66 o 
   3  -6  13       11.10        9.98      1.59 o 
  -5  -5  13        0.19        0.32      0.59 o 
  -4  -5  13        8.11       10.27      1.57 o 
  -3  -5  13        6.76        7.33      1.31 o 
  -2  -5  13        4.39        5.01      0.73 o 
  -1  -5  13       16.00       15.30      1.05 o 
   0  -5  13        1.62        2.17      0.66 o 
   1  -5  13        2.86        2.28      0.80 o 
   2  -5  13        0.19        0.00      0.54 o 
   3  -5  13        0.53        0.00      0.59 o 
  -6  -4  13        0.05        1.28      0.66 o 
  -5  -4  13        4.84        3.59      1.05 o 
  -4  -4  13       11.91        8.39      1.43 o 
  -3  -4  13        2.04        3.97      0.66 o 
  -2  -4  13        3.92        3.77      0.66 o 
  -1  -4  13       38.97       34.09      1.73 o 
   0  -4  13        0.37        0.00      0.32 o 
   1  -4  13       15.03       14.22      1.48 o 
   2  -4  13        0.37        1.88      0.82 o 
   3  -4  13        2.00        2.48      0.92 o 
  -6  -3  13       12.63       16.30      1.63 o 
  -5  -3  13        6.03        8.16      1.42 o 
  -4  -3  13       14.39       15.51      1.02 o 
  -3  -3  13       31.98       27.46      1.35 o 
  -2  -3  13       68.74       66.45      3.94 o 
  -1  -3  13       70.48       66.11      2.76 o 
   0  -3  13        0.37        0.65      0.36 o 
   1  -3  13        0.61        0.99      0.66 o 
   2  -3  13        0.71        1.80      0.75 o 
   3  -3  13        3.08        5.21      1.22 o 
  -7  -2  13       16.60       15.05      1.65 o 
  -6  -2  13        3.55        5.24      1.16 o 
  -5  -2  13        0.61        1.17      0.60 o 
  -4  -2  13       51.73       46.96      3.27 o 
  -3  -2  13        0.10        0.18      0.39 o 
  -2  -2  13      157.92      154.62      8.06 o 
  -1  -2  13      123.19      122.82      9.36 o 
   0  -2  13       39.62       33.95      2.53 o 
   1  -2  13       10.34       10.52      1.46 o 
   2  -2  13       21.74       19.56      1.77 o 
   3  -2  13        5.77        6.68      1.34 o 
  -7  -1  13        5.89        6.31      1.32 o 
  -6  -1  13       12.14       11.40      1.36 o 
  -5  -1  13        1.63        1.66      0.79 o 
  -4  -1  13        2.08        2.24      0.84 o 
  -3  -1  13       68.31       67.66      2.50 o 
  -2  -1  13      142.81      144.15     14.96 o 
  -1  -1  13       21.31       17.84      1.12 o 
   0  -1  13       82.08       76.59      2.40 o 
   1  -1  13        0.09        1.00      0.59 o 
   2  -1  13       10.45       11.04      1.37 o 
   3  -1  13       35.92       32.68      2.37 o 
  -7   0  13        4.31        3.90      1.11 o 
  -6   0  13        2.08        3.95      0.68 o 
  -5   0  13        0.05        0.47      0.61 o 
  -4   0  13       11.54       11.62      0.97 o 
  -3   0  13       29.29       28.39      1.41 o 
  -2   0  13      123.11      118.50      6.21 o 
  -1   0  13       50.86       48.21      3.72 o 
   0   0  13        3.38        3.89      0.69 o 
   1   0  13       10.47       10.35      1.49 o 
   2   0  13       15.32       15.97      1.65 o 
  -7   1  13        0.00        0.47      0.39 o 
  -6   1  13       32.81       32.04      2.11 o 
  -5   1  13        1.48        1.22      0.46 o 
  -4   1  13        1.56        1.74      0.89 o 
  -3   1  13        2.07        2.78      0.63 o 
  -2   1  13        0.16        0.00      0.70 o 
  -1   1  13       10.75       11.06      0.93 o 
   0   1  13        0.73        1.03      0.42 o 
   1   1  13        7.09        6.53      1.26 o 
   2   1  13        5.53        7.85      1.37 o 
  -7   2  13        7.12        5.69      0.87 o 
  -6   2  13        0.18        0.34      0.42 o 
  -5   2  13        5.75        6.74      1.04 o 
  -4   2  13       19.53       20.24      1.61 o 
  -3   2  13       33.68       29.50      1.48 o 
  -2   2  13        7.65        9.08      0.98 o 
  -1   2  13        1.74        2.56      0.56 o 
   0   2  13        2.63        4.00      0.70 o 
   1   2  13        0.14        0.43      0.49 o 
  -7   3  13        1.05        1.12      0.45 o 
  -6   3  13       14.13       12.64      1.04 o 
  -5   3  13       20.65       21.84      1.31 o 
  -4   3  13       34.04       35.06      1.63 o 
  -3   3  13       68.45       71.57      2.30 o 
  -2   3  13        3.22        2.96      0.64 o 
  -1   3  13        0.31        0.30      0.35 o 
   0   3  13        0.02        0.00      0.34 o 
  -7   4  13        3.91        5.48      0.89 o 
  -6   4  13        1.11        2.26      0.57 o 
  -5   4  13        0.16        0.07      0.36 o 
  -4   4  13       11.16       12.00      1.01 o 
  -3   4  13        7.56        9.57      1.05 o 
  -2   4  13        8.19        7.71      0.96 o 
  -1   4  13        3.15        3.75      0.70 o 
  -6   5  13        2.79        4.16      0.75 o 
  -5   5  13        0.03        0.28      0.42 o 
  -4   5  13        0.07        0.33      0.39 o 
  -3   5  13        5.10        5.00      1.46 o 
  -2   5  13        0.07        0.38      0.39 o 
  -2  -7  14        0.36        1.43      0.80 o 
  -1  -7  14        6.20        8.06      1.37 o 
   0  -7  14        4.07        3.42      0.95 o 
   1  -7  14       21.13       19.87      1.83 o 
   2  -7  14        8.17        8.21      1.48 o 
  -3  -6  14        0.84        1.40      0.77 o 
  -2  -6  14       57.03       52.69      2.88 o 
  -1  -6  14        4.03        3.19      0.64 o 
   0  -6  14        0.00        1.25      0.68 o 
   1  -6  14        2.58        1.93      0.69 o 
   2  -6  14        0.86        1.22      0.71 o 
  -4  -5  14        9.71       10.49      1.68 o 
  -3  -5  14        0.15        0.45      0.62 o 
  -2  -5  14       32.71       29.92      1.73 o 
  -1  -5  14        4.28        4.35      0.75 o 
   0  -5  14        2.53        1.93      0.80 o 
   1  -5  14        6.51        8.24      1.40 o 
   2  -5  14       18.79       24.49      2.09 o 
   3  -5  14        3.50        5.27      1.32 o 
  -5  -4  14        2.67        3.23      1.11 o 
  -4  -4  14        0.43        0.06      0.65 o 
  -3  -4  14        5.52        6.44      0.85 o 
  -2  -4  14        4.47        3.19      1.10 o 
  -1  -4  14       21.59       24.02      1.32 o 
   0  -4  14        0.35        0.48      0.39 o 
   1  -4  14        9.94        6.30      1.29 o 
   2  -4  14        3.48        2.73      1.00 o 
   3  -4  14        0.45        1.02      0.77 o 
  -6  -3  14       15.50       14.85      1.63 o 
  -5  -3  14        0.55        0.00      0.59 o 
  -4  -3  14       12.93       12.93      1.03 o 
  -3  -3  14       34.40       32.93      1.53 o 
  -2  -3  14        4.79        4.29      0.74 o 
  -1  -3  14        3.97        3.80      0.71 o 
   0  -3  14        0.67        1.02      0.41 o 
   1  -3  14        0.18        0.79      0.65 o 
   2  -3  14        6.86        8.84      1.46 o 
  -6  -2  14        3.29        2.85      0.95 o 
  -5  -2  14       12.07       16.42      1.17 o 
  -4  -2  14       23.01       23.63      1.33 o 
  -3  -2  14      110.86      103.47      4.99 o 
  -2  -2  14      113.43      111.74      2.76 o 
  -1  -2  14        9.96       13.29      1.00 o 
   0  -2  14        0.01        0.51      0.34 o 
   1  -2  14        7.52        8.04      1.34 o 
   2  -2  14        2.09        3.08      0.91 o 
  -6  -1  14        1.62        1.88      0.74 o 
  -5  -1  14        1.63        2.48      0.60 o 
  -4  -1  14       27.26       28.35      1.47 o 
  -3  -1  14      144.87      138.39      4.40 o 
  -2  -1  14      103.78       98.91      2.70 o 
  -1  -1  14       30.08       30.50      1.46 o 
   0  -1  14       24.59       20.57      1.20 o 
   1  -1  14        5.63        7.25      1.34 o 
   2  -1  14       14.84       20.08      1.89 o 
  -7   0  14        0.09        1.08      0.62 o 
  -6   0  14        5.48        5.90      0.83 o 
  -5   0  14        0.02        0.50      0.38 o 
  -4   0  14        9.99       11.44      0.98 o 
  -3   0  14        6.60        7.10      0.91 o 
  -2   0  14       26.11       22.43      1.31 o 
  -1   0  14       30.88       29.68      1.46 o 
   0   0  14        0.39        1.11      0.44 o 
   1   0  14        0.19        0.85      0.69 o 
  -7   1  14        3.74        4.05      1.05 o 
  -6   1  14        5.88        7.75      0.96 o 
  -5   1  14        0.84        0.81      0.42 o 
  -4   1  14       16.56       18.09      1.69 o 
  -3   1  14       45.11       40.99      3.20 o 
  -2   1  14        0.16        0.00      0.36 o 
  -1   1  14        0.90        1.82      0.51 o 
   0   1  14        2.72        3.83      0.71 o 
   1   1  14        2.79        2.46      0.92 o 
  -7   2  14        0.23        0.84      0.48 o 
  -6   2  14        0.89        0.20      0.38 o 
  -5   2  14        5.68        6.74      0.93 o 
  -4   2  14       17.83       19.69      1.27 o 
  -3   2  14        2.64        1.83      0.52 o 
  -2   2  14        3.57        3.59      0.67 o 
  -1   2  14        5.33        4.86      0.80 o 
   0   2  14       30.87       30.88      3.14 o 
  -6   3  14        0.07        0.49      0.40 o 
  -5   3  14        5.39        6.04      0.89 o 
  -4   3  14        6.23        6.27      0.90 o 
  -3   3  14        0.77        1.42      0.52 o 
  -2   3  14       13.77       11.99      1.42 o 
  -1   3  14        0.33        0.92      0.45 o 
  -6   4  14        8.03        9.51      1.11 o 
  -5   4  14        6.70        7.26      1.00 o 
  -4   4  14        3.59        3.93      0.77 o 
  -3   4  14       10.12        9.31      1.08 o 
  -2   4  14        4.02        4.01      0.74 o 
  -2  -6  15       10.61       11.66      1.69 o 
  -1  -6  15       10.88       10.85      1.32 o 
   0  -6  15        5.83        5.59      1.22 o 
   1  -6  15        0.18        0.51      0.59 o 
  -4  -5  15        3.90        6.13      1.40 o 
  -3  -5  15        1.79        3.14      0.97 o 
  -2  -5  15        3.23        3.99      0.72 o 
  -1  -5  15       12.92       15.37      1.10 o 
   0  -5  15        0.46        0.55      0.49 o 
   1  -5  15       19.14       21.29      1.97 o 
  -4  -4  15        0.08        1.02      0.85 o 
  -3  -4  15        4.97        4.96      0.79 o 
  -2  -4  15        4.77        5.04      0.81 o 
  -1  -4  15        5.56        6.67      0.89 o 
   0  -4  15        0.02        0.43      0.57 o 
   1  -4  15        0.37        0.71      0.68 o 
   2  -4  15       13.74       17.90      1.93 o 
  -5  -3  15        1.25        0.88      0.80 o 
  -4  -3  15       11.50       11.58      1.80 o 
  -3  -3  15       55.61       51.34      3.44 o 
  -2  -3  15       11.19        9.91      1.04 o 
  -1  -3  15        0.13        0.48      0.39 o 
   0  -3  15        0.04        0.23      0.54 o 
   1  -3  15        1.24        1.25      0.74 o 
  -5  -2  15       32.18       32.84      1.63 o 
  -4  -2  15       11.18       12.01      1.09 o 
  -3  -2  15       15.29       11.36      1.15 o 
  -2  -2  15        0.00        1.38      0.49 o 
  -1  -2  15       60.66       55.09      2.02 o 
   0  -2  15        0.14        0.63      0.57 o 
   1  -2  15        2.83        1.80      0.88 o 
  -6  -1  15        3.66        6.08      1.36 o 
  -5  -1  15        2.05        2.83      0.69 o 
  -4  -1  15       22.75       24.43      1.44 o 
  -3  -1  15        1.12        1.36      0.52 o 
  -2  -1  15      124.38      109.69      5.94 o 
  -1  -1  15       20.48       19.71      1.25 o 
   0  -1  15       21.31       23.01      2.03 o 
   1  -1  15       41.52       53.04      3.08 o 
  -6   0  15        6.01        8.64      1.02 o 
  -5   0  15        2.91        5.09      0.81 o 
  -4   0  15       15.40       12.83      1.03 o 
  -3   0  15       10.48       11.27      1.04 o 
  -2   0  15        0.24        0.00      0.47 o 
  -1   0  15        0.21        0.20      0.40 o 
   0   0  15        4.42        6.42      1.37 o 
  -6   1  15        0.16        1.18      0.50 o 
  -5   1  15        2.07        2.19      0.59 o 
  -4   1  15        1.36        1.18      0.50 o 
  -3   1  15        0.51        1.04      0.47 o 
  -2   1  15        0.42        0.43      0.46 o 
  -1   1  15       15.66       15.49      1.14 o 
   0   1  15       10.61       11.07      1.03 o 
  -6   2  15        3.26        5.01      0.85 o 
  -5   2  15        0.55        1.31      0.52 o 
  -4   2  15        2.63        3.86      0.75 o 
  -3   2  15       11.25       11.87      1.03 o 
  -2   2  15        3.08        2.86      0.78 o 
  -1   2  15        2.16        2.98      0.67 o 
  -5   3  15       40.65       42.28      1.93 o 
  -4   3  15        0.54        1.09      0.47 o 
  -3   3  15        3.36        4.17      0.76 o 
  -2   3  15        4.09        4.13      1.09 o 
  -2  -5  16        4.28        5.67      0.84 o 
  -1  -5  16        1.85        2.24      0.56 o 
   0  -5  16        6.53       10.92      1.62 o 
  -3  -4  16        4.59        7.11      1.11 o 
  -2  -4  16        5.53        5.91      0.89 o 
  -1  -4  16       13.77       13.08      2.16 o 
   0  -4  16        0.53        0.86      0.65 o 
  -4  -3  16        6.23        6.17      0.92 o 
  -3  -3  16        0.18        0.61      0.46 o 
  -2  -3  16        0.90        1.97      0.59 o 
  -1  -3  16        6.05        4.89      0.79 o 
   0  -3  16        0.86        1.76      0.83 o 
  -4  -2  16       16.90       15.30      1.37 o 
  -3  -2  16        0.00        1.09      0.68 o 
  -2  -2  16        6.56        5.53      0.86 o 
  -1  -2  16        0.11        0.88      0.42 o 
   0  -2  16        0.01        1.49      0.72 o 
  -5  -1  16       69.06       63.10      2.35 o 
  -4  -1  16       80.67       77.05      2.78 o 
  -3  -1  16        1.58        1.75      0.59 o 
  -2  -1  16        1.09        1.63      0.55 o 
  -1  -1  16        0.06        1.04      0.69 o 
  -5   0  16        6.13        7.40      1.01 o 
  -4   0  16       22.28       24.73      1.46 o 
  -3   0  16        5.36        7.93      1.03 o 
  -2   0  16        1.12        0.94      0.55 o 
  -1   0  16        9.96       10.78      1.15 o 
  -4   1  16        0.76        1.51      0.55 o 
  -3   1  16        1.58        1.79      0.54 o 
  -2   1  16        0.99        1.87      0.61 o 
                                                 
